# Supplementary material for: Cohesin Core Complex Gene Dosage Contributes to Germinal Center Derived Lymphoma Phenotypes and Outcomes
Source: Front Immunol. 2021 Sep 21;12:688493. doi: 10.3389/fimmu.2021.688493 (PMC8490713; doi:10.3389/fimmu.2021.688493)
Supplement: Supplementary file 8 [file Table_1.xlsx]

## Sheet: Supplementary_Table_1_RNA_Seq
Bcl6_Rep1	Bcl6_Rep2	Bcl6_Rep3	Het_Rep1	Het_Rep2	Het_Rep3	Het_Rep4	Het_Rep5	Het_Rep6	genes
ENSMUSG00000098104.1:Gm6085	13.4883	12.4098	7.92707	4.62703	7.23335	10.0422	5.44497	22.9993	6.34368	Gm6085
ENSMUSG00000033845.8:Mrpl15	1126.27	1143.89	824.415	981.857	3506.73	959.749	588.965	867.403	845.522	Mrpl15
ENSMUSG00000025903.9:Lypla1	2786.46	2443.28	2234.11	2394.95	2330.58	2187.77	1872.16	2471.88	2068.04	Lypla1
ENSMUSG00000033813.10:Tcea1	429.378	396.385	309.156	362.759	344.307	360.802	397.483	336.228	382.433	Tcea1
ENSMUSG00000062588.3:Gm6104	2.24805	5.83992	1.32118	2.77622	1.44667	1.4346	2.72249	3.28562	0	Gm6104
ENSMUSG00000033793.7:Atp6v1h	2167.12	2014.04	1831.15	1675.91	3150.85	1986.92	1383.02	1826.8	1561.45	Atp6v1h
ENSMUSG00000025907.9:Rb1cc1	950.925	1154.11	1150.75	1170.64	120.074	924.601	1651.64	946.258	1270.55	Rb1cc1
ENSMUSG00000090031.1:4732440D04Rik	14.6123	17.5198	9.24825	10.1795	8.68002	7.17301	22.6874	8.76165	12.6874	4732440D04Rik
ENSMUSG00000033740.12:St18	5.62013	9.48987	1.32118	6.47785	0	1.4346	9.98245	0	7.24992	St18
ENSMUSG00000051285.12:Pcmtd1	818.29	1042.43	1116.4	1037.38	319.714	1032.91	1691.57	1402.96	1843.29	Pcmtd1
ENSMUSG00000097797.1:Gm26901	2.24805	4.37994	5.28471	2.77622	7.23335	2.1519	0	3.28562	0	Gm26901
ENSMUSG00000076135.1:Gm24276	2.24805	0.72999	1.32118	0	2.89334	0.717301	2.72249	2.19041	0	Gm24276
ENSMUSG00000061024.8:Rrs1	829.531	620.492	467.697	542.288	428.214	644.136	402.928	628.648	557.338	Rrs1
ENSMUSG00000025911.9:Adhfe1	17.9844	31.3896	73.986	53.6736	31.8267	55.9495	33.5773	113.901	56.1869	Adhfe1
ENSMUSG00000079671.3:2610203C22Rik	0	2.18997	5.28471	1.85081	1.44667	0	0.907496	3.28562	0	2610203C22Rik
ENSMUSG00000025912.11:Mybl1	91.046	54.7493	39.6353	69.4055	27.4867	15.7806	20.8724	25.1897	30.8122	Mybl1
ENSMUSG00000045210.8:Vcpip1	1376.93	1344.64	1610.52	1460.29	344.307	1311.23	1479.22	1118.21	1603.14	Vcpip1
ENSMUSG00000097893.2:1700034P13Rik	3.37208	9.48987	3.96353	6.47785	8.68002	5.02111	7.25997	2.19041	9.0624	1700034P13Rik
ENSMUSG00000025915.9:Sgk3	723.872	615.382	638.129	629.277	261.847	675.698	1559.98	909.021	1314.95	Sgk3
ENSMUSG00000046334.4:Gm6195	4.4961	0.72999	2.64236	1.85081	5.78668	0	1.81499	0	0	Gm6195
ENSMUSG00000046101.11:Mcmdc2	3.37208	2.91996	3.96353	3.70163	0	2.8692	28.1324	4.38082	5.43744	Mcmdc2
ENSMUSG00000098234.2:Snhg6	165.232	168.628	163.826	148.065	756.608	162.827	139.754	234.374	150.436	Snhg6
ENSMUSG00000093178.1:Snord87	5.62013	5.10993	2.64236	0.925407	7.23335	10.0422	9.98245	9.85685	7.24992	Snord87
ENSMUSG00000025917.4:Cops5	1537.67	1255.58	1248.51	1203.95	3648.5	1250.97	794.966	1201.44	1076.61	Cops5
ENSMUSG00000056763.11:Cspp1	575.501	529.243	406.923	524.706	118.627	378.018	667.009	530.08	492.994	Cspp1
ENSMUSG00000067851.6:Arfgef1	1401.66	1537.36	982.957	1132.7	367.454	1474.77	1359.43	1457.72	1370.23	Arfgef1
ENSMUSG00000088153.1:Gm26348	0	1.45998	2.64236	0	0	1.4346	0	3.28562	3.62496	Gm26348
ENSMUSG00000083422.1:Gm15604	4.4961	2.18997	1.32118	1.85081	0	2.8692	0	1.09521	0	Gm15604
ENSMUSG00000100648.1:RP24-467J24.1	3.37208	0.72999	2.64236	0	11.5734	3.5865	1.81499	3.28562	3.62496	RP24-467J24.1
ENSMUSG00000048960.8:Prex2	10.1162	0	2.64236	0.925407	4.34001	0.717301	1.81499	6.57123	4.5312	Prex2
ENSMUSG00000101827.1:RP24-427A3.1	2.24805	4.37994	9.24825	6.47785	10.1267	1.4346	0.907496	3.28562	3.62496	RP24-427A3.1
ENSMUSG00000101610.1:RP23-334J7.1	1.12403	0.72999	2.64236	4.62703	17.36	0.717301	2.72249	3.28562	1.81248	RP23-334J7.1
ENSMUSG00000097628.1:Gm2383	7.86818	6.56991	7.92707	3.70163	18.8067	5.73841	1.81499	8.76165	3.62496	Gm2383
ENSMUSG00000016918.10:Sulf1	3.37208	42.3394	46.2412	28.6876	7.23335	25.1055	2.72249	72.2836	23.5622	Sulf1
ENSMUSG00000025938.11:Slco5a1	34.8448	54.0193	265.557	1021.65	0	43.0381	49.9123	41.6178	823.772	Slco5a1
ENSMUSG00000005886.9:Ncoa2	1080.19	1251.2	1319.86	1887.83	208.32	888.736	1243.27	1175.16	1317.67	Ncoa2
ENSMUSG00000025935.5:Tram1	14117.8	8242.32	11436.1	22341.2	11977	8121.28	8024.98	14514.8	12941.1	Tram1
ENSMUSG00000025937.6:Lactb2	475.463	420.474	507.332	620.023	635.088	347.891	344.848	564.031	471.245	Lactb2
ENSMUSG00000067813.3:Xkr9	2.24805	2.18997	0	1.85081	5.78668	0	0	1.09521	1.81248	Xkr9
ENSMUSG00000097711.1:Gm5523	6.74415	13.8698	13.2118	5.55244	40.5067	10.0422	4.53748	5.47603	8.15616	Gm5523
ENSMUSG00000025932.9:Eya1	49.4571	26.2796	9.24825	0.925407	1.44667	50.9284	363.906	0	39.8746	Eya1
ENSMUSG00000054493.2:Gm9947	0	0.72999	3.96353	0.925407	0	2.8692	0.907496	3.28562	0.90624	Gm9947
ENSMUSG00000025930.6:Msc	14.6123	75.189	33.0295	12.0303	11.5734	151.351	5.44497	12.0473	23.5622	Msc
ENSMUSG00000082193.1:Rpl5-ps1	1.12403	1.45998	0	0	7.23335	2.1519	0.907496	1.09521	0	Rpl5-ps1
ENSMUSG00000073737.3:Gm10566	1.12403	2.91996	2.64236	0.925407	5.78668	2.1519	0.907496	1.09521	0.90624	Gm10566
ENSMUSG00000101652.1:RP23-325F17.2	3.37208	0.72999	0	1.85081	5.78668	0	0.907496	1.09521	3.62496	RP23-325F17.2
ENSMUSG00000025925.9:Terf1	684.531	694.221	532.435	572.827	426.767	520.76	682.437	533.365	550.088	Terf1
ENSMUSG00000100652.1:RP24-178O17.1	3.37208	0.72999	1.32118	1.85081	7.23335	2.1519	0.907496	4.38082	0.90624	RP24-178O17.1
ENSMUSG00000043716.8:Rpl7	1478.09	1399.39	1239.27	1616.69	5798.25	1310.51	1039.99	1933.04	1336.7	Rpl7
ENSMUSG00000025921.7:Rdh10	77.5577	102.929	71.3436	72.1817	86.8002	103.291	136.124	104.045	111.468	Rdh10
ENSMUSG00000025920.14:Stau2	351.82	208.047	133.439	161.946	271.974	144.895	288.584	350.466	166.748	Stau2
ENSMUSG00000025939.12:Ube2w	664.299	624.871	643.414	489.54	705.975	742.406	659.749	639.6	618.962	Ube2w
ENSMUSG00000079658.4:Tceb1	1321.85	1457.06	1333.07	1164.16	4055.01	1321.99	888.438	1072.21	1022.24	Tceb1
ENSMUSG00000025940.6:Tmem70	873.368	765.76	750.429	856.927	1999.3	764.643	451.933	797.31	705.961	Tmem70
ENSMUSG00000025779.5:Ly96	242.789	206.587	258.951	204.515	847.748	233.84	323.976	382.227	366.121	Ly96
ENSMUSG00000091020.3:Gm5828	4.4961	0	5.28471	1.85081	1.44667	1.4346	1.81499	4.38082	0	Gm5828
ENSMUSG00000042686.5:Jph1	3.37208	5.83992	0	1.85081	0	1.4346	5.44497	2.19041	2.71872	Jph1
ENSMUSG00000101589.1:RP23-215C21.2	5.62013	4.37994	7.92707	4.62703	2.89334	3.5865	2.72249	1.09521	5.43744	RP23-215C21.2
ENSMUSG00000102048.1:RP23-215C21.3	7.86818	3.64995	7.92707	3.70163	17.36	2.8692	2.72249	1.09521	3.62496	RP23-215C21.3
ENSMUSG00000067780.3:Pi15	2.24805	12.4098	0	0.925407	2.89334	2.1519	0	0	0.90624	Pi15
ENSMUSG00000101685.1:RP24-108N24.2	2.24805	1.45998	1.32118	4.62703	0	0.717301	0	1.09521	1.81248	RP24-108N24.2
ENSMUSG00000025927.8:Tfap2b	2.24805	6.56991	1.32118	3.70163	2.89334	2.8692	0	2.19041	1.81248	Tfap2b
ENSMUSG00000100204.1:RP24-119I6.5	4.4961	1.45998	5.28471	11.1049	4.34001	2.1519	0.907496	1.09521	3.62496	RP24-119I6.5
ENSMUSG00000041859.10:Mcm3	5333.5	3152.83	3553.97	3343.49	3806.19	3576.46	1854.01	2766.49	2923.53	Mcm3
ENSMUSG00000025931.10:Paqr8	20.2325	19.7097	43.5989	31.4638	4.34001	55.2322	55.3572	31.761	10.8749	Paqr8
ENSMUSG00000041809.5:Efhc1	8.9922	5.83992	11.8906	13.8811	5.78668	7.89031	13.6124	30.6658	24.4685	Efhc1
ENSMUSG00000041779.5:Tram2	864.375	494.203	849.518	1713.85	451.361	408.144	289.491	890.402	1372.95	Tram2
ENSMUSG00000025933.10:Tmem14a	11.2403	15.3298	23.7812	2.77622	15.9134	34.4304	22.6874	7.66644	9.96864	Tmem14a
ENSMUSG00000025934.10:Gsta3	2.24805	3.64995	9.24825	3.70163	0	2.8692	20.8724	3.28562	0.90624	Gsta3
ENSMUSG00000099343.1:RP23-80N7.2	0	2.18997	9.24825	0	2.89334	3.5865	0	0	0.90624	RP23-80N7.2
ENSMUSG00000025936.10:Gm4956	11.2403	29.1996	92.4825	1.85081	72.3335	61.6879	169.702	36.1418	57.0931	Gm4956
ENSMUSG00000028033.11:Kcnq5	221.433	116.798	116.264	193.41	60.7601	145.612	175.147	175.233	180.342	Kcnq5
ENSMUSG00000082935.3:Gm7658	16.8604	18.2498	17.1753	16.6573	27.4867	10.7595	4.53748	6.57123	12.6874	Gm7658
ENSMUSG00000097109.1:Gm26580	191.084	123.368	48.8836	99.9439	20.2534	88.228	200.557	125.949	88.8115	Gm26580
ENSMUSG00000026158.6:Ogfrl1	96.6662	125.558	210.067	167.499	15.9134	190.085	287.676	105.14	264.622	Ogfrl1
ENSMUSG00000097920.1:Gm7784	10.1162	0.72999	2.64236	2.77622	23.1467	2.8692	0.907496	3.28562	3.62496	Gm7784
ENSMUSG00000026156.8:B3gat2	8.9922	27.7396	18.4965	11.1049	0	22.9536	9.98245	45.9986	11.7811	B3gat2
ENSMUSG00000026155.8:Smap1	287.75	303.676	154.578	209.142	150.454	331.393	225.059	267.23	226.56	Smap1
ENSMUSG00000026154.4:1110058L19Rik	343.952	472.304	355.397	390.522	1212.31	476.288	355.738	658.219	357.058	1110058L19Rik
ENSMUSG00000026153.10:Fam135a	20.2325	48.9093	77.9495	37.0163	5.78668	83.9242	68.9697	399.75	65.2493	Fam135a
ENSMUSG00000026141.8:Col19a1	0	0.72999	0	0	0	0	9.07496	0	1.81248	Col19a1
ENSMUSG00000099997.1:RP23-8J15.8	4.4961	3.64995	2.64236	0.925407	5.78668	1.4346	0	1.09521	0	RP23-8J15.8
ENSMUSG00000101111.1:RP23-8J15.4	10.1162	10.2199	34.3506	14.8065	56.4201	9.32491	14.5199	14.2377	11.7811	RP23-8J15.4
ENSMUSG00000100862.1:RP23-8J15.3	5.62013	5.83992	9.24825	4.62703	8.68002	1.4346	3.62998	3.28562	3.62496	RP23-8J15.3
ENSMUSG00000102070.1:RP23-8J15.2	1.12403	0	2.64236	2.77622	1.44667	1.4346	3.62998	2.19041	0	RP23-8J15.2
ENSMUSG00000101249.1:RP23-8J15.1	2.24805	5.83992	9.24825	4.62703	4.34001	2.8692	0.907496	5.47603	1.81248	RP23-8J15.1
ENSMUSG00000073725.3:Lmbrd1	2600.99	2818.49	1638.26	1918.37	2343.6	2177.01	2956.62	2131.27	2010.04	Lmbrd1
ENSMUSG00000081557.2:Gm5697	1.12403	0	1.32118	3.70163	2.89334	2.8692	1.81499	0	0	Gm5697
ENSMUSG00000099492.1:RP23-313K8.2	14.6123	12.4098	9.24825	20.3589	34.7201	11.4768	7.25997	24.0945	17.2186	RP23-313K8.2
ENSMUSG00000101726.1:RP24-229N7.1	3.37208	1.45998	0	2.77622	1.44667	0.717301	0	0	2.71872	RP24-229N7.1
ENSMUSG00000048874.10:Phf3	737.361	665.751	797.992	769.938	131.647	713.714	918.386	844.404	833.741	Phf3
ENSMUSG00000026064.10:Ptp4a1	174.224	119.718	155.899	123.079	82.4602	130.549	288.584	117.187	125.061	Ptp4a1
ENSMUSG00000026058.6:Khdrbs2	2.24805	5.10993	3.96353	0	8.68002	2.8692	0	3.28562	2.71872	Khdrbs2
ENSMUSG00000026134.11:Prim2	464.222	323.386	404.281	277.622	837.622	336.414	326.698	293.515	305.403	Prim2
ENSMUSG00000101682.1:RP23-125B4.3	0	1.45998	2.64236	0	4.34001	0.717301	0	4.38082	1.81248	RP23-125B4.3
ENSMUSG00000102093.1:RP24-423J19.6	1.12403	0	0	0.925407	0	0.717301	0	2.19041	5.43744	RP24-423J19.6
ENSMUSG00000004768.9:Rab23	114.651	126.288	137.403	133.259	67.9935	109.03	105.269	112.806	147.717	Rab23
ENSMUSG00000042215.8:Bag2	447.362	438.724	331.616	402.552	1439.44	150.633	169.702	465.462	440.433	Bag2
ENSMUSG00000042197.8:Zfp451	868.872	732.18	800.634	850.449	507.781	713.714	798.596	745.835	724.992	Zfp451
ENSMUSG00000081402.3:Gm15455	0	3.64995	3.96353	0	0	2.1519	0	1.09521	0.90624	Gm15455
ENSMUSG00000042182.11:Bend6	26.9766	54.0193	50.2048	14.8065	21.7	70.2955	53.5422	30.6658	22.656	Bend6
ENSMUSG00000026131.12:Dst	51.7052	233.597	251.024	85.1374	31.8267	240.296	119.789	377.846	59.8118	Dst
ENSMUSG00000096992.3:Gm26788	0	14.5998	1.32118	0	2.89334	2.1519	0	2.19041	0	Gm26788
ENSMUSG00000101462.1:RP24-152H15.3	2.24805	4.37994	0	0.925407	1.44667	2.8692	0	2.19041	0.90624	RP24-152H15.3
ENSMUSG00000042111.9:Ccdc115	486.703	532.163	564.143	480.286	882.468	608.271	517.273	553.079	551.9	Ccdc115
ENSMUSG00000101711.1:RP24-554B1.1	1.12403	1.45998	1.32118	1.85081	5.78668	0	0.907496	2.19041	3.62496	RP24-554B1.1
ENSMUSG00000026127.8:Imp4	1919.84	1779.72	1535.21	1637.97	3775.81	1725.83	1732.41	1525.62	1495.3	Imp4
ENSMUSG00000026126.10:Ptpn18	526.044	997.166	815.167	694.055	2277.06	890.888	949.24	860.832	871.803	Ptpn18
ENSMUSG00000100280.1:RP24-554B1.10	10.1162	26.2796	13.2118	19.4335	23.1467	21.519	16.3349	19.7137	41.687	RP24-554B1.10
ENSMUSG00000101223.1:RP24-554B1.5	24.7286	49.6393	21.1389	24.986	40.5067	31.5612	36.2998	36.1418	29.9059	RP24-554B1.5
ENSMUSG00000045174.9:Amer3	0	0	0	0	0	0	14.5199	0	3.62496	Amer3
ENSMUSG00000037509.13:Arhgef4	44.961	78.8389	77.9495	47.1957	72.3335	111.182	136.124	40.5226	42.5933	Arhgef4
ENSMUSG00000037503.7:Fam168b	1775.96	1606.71	1260.4	1805.47	2139.62	1876.46	1393.01	1708.52	2144.16	Fam168b
ENSMUSG00000026123.6:Plekhb2	1963.67	2746.95	3185.36	3164.89	1620.27	3136.76	2492.89	3214.43	3207.18	Plekhb2
ENSMUSG00000045216.6:Hs6st1	102.286	148.918	73.986	118.452	59.3134	154.937	125.234	150.043	142.28	Hs6st1
ENSMUSG00000037470.9:Uggt1	2796.57	2329.4	3769.32	5641.28	895.488	2736.5	2887.65	2720.49	4304.64	Uggt1
ENSMUSG00000047180.7:Neurl3	394.533	838.759	949.927	103.646	289.334	1015.7	1650.73	325.276	392.402	Neurl3
ENSMUSG00000037447.11:Arid5a	1182.47	1608.9	1994.98	1075.32	1987.72	2416.59	1306.79	1108.35	1643.01	Arid5a
ENSMUSG00000010453.7:Kansl3	1308.37	922.707	1453.3	1543.58	457.148	1262.45	1514.61	1029.49	1552.39	Kansl3
ENSMUSG00000037432.11:Fer1l5	20.2325	10.9499	33.0295	20.3589	14.4667	24.3882	27.2249	20.8089	35.3434	Fer1l5
ENSMUSG00000001143.8:Lman2l	376.548	453.324	432.025	510.825	368.901	307.005	356.646	313.229	343.465	Lman2l
ENSMUSG00000037408.9:Cnnm4	98.9142	94.1687	79.2707	88.8391	43.4001	93.2491	120.697	71.1884	101.499	Cnnm4
ENSMUSG00000001138.8:Cnnm3	43.837	90.5188	40.9565	53.6736	34.7201	52.363	54.4497	109.521	72.4992	Cnnm3
ENSMUSG00000067653.6:Ankrd23	243.913	170.088	171.753	225.799	54.9734	149.916	289.491	235.469	192.123	Ankrd23
ENSMUSG00000079610.3:Ankrd39	510.307	329.955	412.208	513.601	691.508	392.364	344.848	424.94	438.62	Ankrd39
ENSMUSG00000026121.8:Sema4c	168.604	78.1089	239.133	606.141	49.1868	55.2322	21.7799	386.608	244.685	Sema4c
ENSMUSG00000046337.12:Fam178b	1.12403	0.72999	3.96353	20.3589	11.5734	0	0.907496	16.4281	1.81248	Fam178b
ENSMUSG00000089906.1:Gm6428	0	1.45998	1.32118	1.85081	1.44667	2.1519	0	2.19041	0.90624	Gm6428
ENSMUSG00000061518.5:Cox5b	993.638	954.827	832.342	924.481	4326.99	768.229	438.32	833.452	678.774	Cox5b
ENSMUSG00000037351.4:Actr1b	1465.73	1269.45	1310.61	1285.39	1786.64	1428.15	1171.58	1011.97	1178.11	Actr1b
ENSMUSG00000026117.9:Zap70	86.5499	1549.04	1166.6	28.6876	1241.24	1557.26	137.032	519.128	35.3434	Zap70
ENSMUSG00000026116.6:Tmem131	1358.95	557.712	1403.09	2607.8	146.114	1146.25	1190.63	895.878	2542.91	Tmem131
ENSMUSG00000050122.13:Vwa3b	24.7286	15.3298	23.7812	49.0466	44.8468	29.4093	20.8724	1.09521	99.6864	Vwa3b
ENSMUSG00000026115.9:Vwa3b	5.62013	4.37994	2.64236	3.70163	0	1.4346	1.81499	0	15.4061	Vwa3b
ENSMUSG00000026114.9:Cnga3	1.12403	0	1.32118	0	0	2.8692	1.81499	0	2.71872	Cnga3
ENSMUSG00000026113.12:Inpp4a	184.34	243.817	221.958	248.934	85.3535	189.367	332.143	581.554	419.589	Inpp4a
ENSMUSG00000086064.1:4930439A04Rik	7.86818	18.2498	5.28471	5.55244	1.44667	10.0422	10.8899	35.0466	23.5622	4930439A04Rik
ENSMUSG00000026112.6:Coa5	4841.18	2987.85	3856.52	4263.35	4296.61	3848.32	2431.18	4924.05	3583.27	Coa5
ENSMUSG00000026111.10:Unc50	1297.13	1192.07	1232.66	1173.42	3450.31	1202.91	1061.77	1513.57	1270.55	Unc50
ENSMUSG00000026110.10:Mgat4a	704.764	730.72	961.818	1179.89	390.601	759.622	1437.47	1310.96	1649.36	Mgat4a
ENSMUSG00000087233.1:4930594C11Rik	13.4883	50.3693	31.7083	20.3589	5.78668	27.9747	79.8596	71.1884	83.3741	4930594C11Rik
ENSMUSG00000026090.11:2010300C02Rik	5.62013	30.6596	30.3871	6.47785	21.7	25.8228	29.9474	7.66644	28.0934	2010300C02Rik
ENSMUSG00000089767.1:4930556I23Rik	0	2.91996	2.64236	0	1.44667	2.1519	0.907496	0	1.81248	4930556I23Rik
ENSMUSG00000060771.9:Tsga10	121.395	56.9392	155.899	73.1071	33.2734	127.68	199.649	106.235	77.9366	Tsga10
ENSMUSG00000037216.4:Lipt1	37.0928	50.3693	33.0295	24.0606	37.6134	32.9958	79.8596	29.5706	43.4995	Lipt1
ENSMUSG00000026088.10:Mitd1	476.587	629.981	536.398	318.34	503.441	601.098	498.215	332.943	411.433	Mitd1
ENSMUSG00000026087.6:Mrpl30	896.972	775.979	635.487	838.419	3247.77	692.913	557.202	1029.49	731.336	Mrpl30
ENSMUSG00000058407.7:Txndc9	837.399	802.989	743.823	750.505	1683.92	748.862	635.247	732.693	623.493	Txndc9
ENSMUSG00000026083.7:Eif5b	1485.96	1705.26	1079.4	1417.72	383.367	1280.38	934.72	1281.39	1089.3	Eif5b
ENSMUSG00000026082.6:Rev1	569.881	410.254	537.72	923.556	149.007	393.798	653.397	615.506	407.808	Rev1
ENSMUSG00000037138.11:Aff3	992.514	650.421	336.9	764.386	172.154	848.567	1172.48	878.355	1321.3	Aff3
ENSMUSG00000085391.1:Gm16150	15.7364	22.6297	5.28471	14.8065	1.44667	15.7806	33.5773	27.3801	30.8122	Gm16150
ENSMUSG00000085280.1:Gm16151	21.3565	20.4397	6.60589	24.0606	1.44667	14.346	33.5773	28.4754	25.3747	Gm16151
ENSMUSG00000087131.2:Gm16152	25.8526	19.7097	13.2118	8.32866	4.34001	10.7595	35.3923	13.1425	39.8746	Gm16152
ENSMUSG00000026080.8:Chst10	60.6974	198.557	129.475	51.8228	24.5934	234.557	251.376	21.9041	55.2806	Chst10
ENSMUSG00000026078.5:Pdcl3	701.392	844.598	838.948	796.775	1446.67	750.297	463.73	714.074	628.93	Pdcl3
ENSMUSG00000026077.10:Npas2	0	2.91996	1.32118	0	0	2.8692	0	0	2.71872	Npas2
ENSMUSG00000073702.6:Rpl31	74.1857	60.5892	50.2048	49.0466	306.694	57.3841	37.2073	78.8548	54.3744	Rpl31
ENSMUSG00000003134.5:Tbc1d8	75.3097	178.118	453.164	62.9277	46.2934	333.545	163.349	307.753	212.06	Tbc1d8
ENSMUSG00000003135.10:Cnot11	821.662	846.788	683.049	726.444	904.168	776.12	608.93	716.265	655.211	Cnot11
ENSMUSG00000085894.1:Gm15832	10.1162	15.3298	23.7812	0	1.44667	17.9325	0.907496	30.6658	0.90624	Gm15832
ENSMUSG00000077704.1:Snord89	2.24805	1.45998	2.64236	2.77622	1.44667	2.8692	2.72249	2.19041	0.90624	Snord89
ENSMUSG00000048234.8:Rnf149	211.317	455.514	631.523	167.499	82.4602	890.17	202.372	657.123	233.81	Rnf149
ENSMUSG00000064936.1:Gm23722	1.12403	3.64995	3.96353	0.925407	4.34001	1.4346	0	3.28562	0.90624	Gm23722
ENSMUSG00000050967.4:Creg2	19.1084	51.0993	35.6718	26.8368	34.7201	36.5823	0.907496	16.4281	29.9059	Creg2
ENSMUSG00000097083.1:D930019O06Rik	1.12403	2.91996	5.28471	0	2.89334	3.5865	0	7.66644	3.62496	D930019O06Rik
ENSMUSG00000026074.9:Map4k4	149.495	302.946	220.637	130.482	176.494	292.659	171.517	260.659	115.092	Map4k4
ENSMUSG00000097899.1:Gm16894	5.62013	13.8698	33.0295	9.25407	2.89334	14.346	13.6124	24.0945	14.4998	Gm16894
ENSMUSG00000026073.8:Il1r2	128.139	1849.79	1761.13	86.9882	1144.32	626.204	125.234	1373.39	111.468	Il1r2
ENSMUSG00000026072.7:Il1r1	0	34.3095	13.2118	0.925407	0	17.2152	39.0223	78.8548	12.6874	Il1r1
ENSMUSG00000070942.3:Il1rl2	3.37208	21.1697	35.6718	0	4.34001	34.4304	2.72249	19.7137	3.62496	Il1rl2
ENSMUSG00000026069.10:Il1rl1	20.2325	19.7097	114.943	0	1.44667	68.1436	29.9474	9.85685	18.1248	Il1rl1
ENSMUSG00000026070.10:Il18r1	26.9766	226.297	326.331	3.70163	54.9734	260.38	49.0048	54.7603	12.6874	Il18r1
ENSMUSG00000026068.6:Il18rap	40.4649	442.374	936.715	13.8811	83.9068	918.863	227.781	215.756	43.4995	Il18rap
ENSMUSG00000026065.7:Slc9a4	0	0.72999	2.64236	0	0	0	0	0	16.3123	Slc9a4
ENSMUSG00000026062.7:Slc9a2	1.12403	0	0	0	4.34001	1.4346	4.53748	0	5.43744	Slc9a2
ENSMUSG00000041945.7:Mfsd9	8.9922	25.5497	46.2412	60.1514	23.1467	46.6246	64.4322	29.5706	72.4992	Mfsd9
ENSMUSG00000101299.1:RP24-421J9.3	0	0	3.96353	8.32866	0	0	0	0	0	RP24-421J9.3
ENSMUSG00000060679.9:Mrps9	903.716	756.27	609.063	709.787	1082.11	651.309	444.673	710.789	647.055	Mrps9
ENSMUSG00000041907.9:Gpr45	22.4805	155.488	36.993	65.7039	47.7401	25.8228	0	19.7137	27.1872	Gpr45
ENSMUSG00000070939.4:Tgfbrap1	505.811	378.135	469.018	486.764	227.127	529.368	627.987	567.317	592.681	Tgfbrap1
ENSMUSG00000041878.3:8430432A02Rik	10.1162	3.64995	3.96353	6.47785	4.34001	1.4346	9.98245	4.38082	15.4061	8430432A02Rik
ENSMUSG00000010290.7:AI597479	582.245	427.774	486.194	691.279	633.641	412.448	373.888	510.366	539.213	AI597479
ENSMUSG00000008136.9:Fhl2	7.86818	94.8987	60.7742	0	94.0335	63.8398	8.16746	18.6185	1.81248	Fhl2
ENSMUSG00000066877.6:Nck2	147.247	204.397	206.104	55.5244	63.6535	345.739	225.059	85.4261	52.5619	Nck2
ENSMUSG00000100480.1:RP23-103C13.5	0	1.45998	0	2.77622	4.34001	0.717301	0.907496	1.09521	2.71872	RP23-103C13.5
ENSMUSG00000057363.7:Uxs1	218.061	274.476	261.593	244.307	548.288	223.798	191.482	200.423	322.621	Uxs1
ENSMUSG00000090243.1:Gm16103	1.12403	2.18997	2.64236	1.85081	7.23335	2.8692	1.81499	2.19041	3.62496	Gm16103
ENSMUSG00000100701.1:RP24-316C22.1	4.4961	3.64995	6.60589	0.925407	7.23335	7.17301	1.81499	2.19041	6.34368	RP24-316C22.1
ENSMUSG00000041763.9:Tpp2	2507.7	2592.92	2898.66	2189.51	718.995	2676.25	2560.95	1698.66	2007.32	Tpp2
ENSMUSG00000047343.4:Mettl21c	0	5.83992	5.28471	0	0	2.1519	12.7049	0	0	Mettl21c
ENSMUSG00000091844.1:Gm8251	11.2403	0.72999	0	1.85081	0	2.8692	0.907496	4.38082	2.71872	Gm8251
ENSMUSG00000026049.6:Tex30	1147.63	550.412	523.187	756.057	1939.98	605.402	406.558	533.365	583.618	Tex30
ENSMUSG00000026047.8:Kdelc1	242.789	129.938	323.689	409.955	269.081	174.304	231.411	348.275	411.433	Kdelc1
ENSMUSG00000041684.6:Bivm	75.3097	127.018	261.593	173.051	102.714	170.718	207.816	222.327	257.372	Bivm
ENSMUSG00000026048.11:Ercc5	393.409	363.535	385.784	483.988	172.154	398.102	538.145	487.367	648.868	Ercc5
ENSMUSG00000101567.1:RP24-376E14.1	17.9844	15.3298	19.8177	9.25407	39.0601	11.4768	4.53748	15.3329	8.15616	RP24-376E14.1
ENSMUSG00000056870.4:Gulp1	0	0	1.32118	0	0	2.8692	4.53748	0	0.90624	Gulp1
ENSMUSG00000026043.13:Col3a1	0	15.3298	9.24825	11.1049	0	3.5865	38.1148	84.3308	14.4998	Col3a1
ENSMUSG00000026042.11:Col5a2	1.12403	5.83992	2.64236	0.925407	0	4.30381	3.62998	26.2849	0.90624	Col5a2
ENSMUSG00000025995.11:Wdr75	1118.41	933.657	848.196	930.959	1239.8	984.854	1033.64	633.029	852.772	Wdr75
ENSMUSG00000025993.5:Slc40a1	1707.39	98.5487	650.02	278.547	85.3535	112.616	15346.7	144.567	6014.71	Slc40a1
ENSMUSG00000101262.1:RP23-76C10.2	2.24805	2.18997	9.24825	5.55244	10.1267	6.45571	4.53748	8.76165	2.71872	RP23-76C10.2
ENSMUSG00000025986.6:Slc39a10	401.277	373.755	360.682	463.629	78.1201	380.17	369.351	164.281	346.184	Slc39a10
ENSMUSG00000100213.1:RP24-287C2.2	7.86818	2.18997	6.60589	10.1795	7.23335	11.4768	24.5024	12.0473	19.9373	RP24-287C2.2
ENSMUSG00000100033.1:RP23-241J21.1	6.74415	2.18997	9.24825	7.40325	4.34001	5.02111	2.72249	3.28562	0.90624	RP23-241J21.1
ENSMUSG00000096973.1:Gm5974	7.86818	3.64995	10.5694	4.62703	20.2534	5.73841	3.62998	6.57123	9.0624	Gm5974
ENSMUSG00000097883.1:Gm8357	10.1162	4.37994	1.32118	0.925407	11.5734	3.5865	1.81499	6.57123	0.90624	Gm8357
ENSMUSG00000045954.7:Sdpr	15.7364	21.8997	13.2118	13.8811	1.44667	5.02111	86.2121	12.0473	47.1245	Sdpr
ENSMUSG00000026107.6:Nabp1	547.4	1145.35	2387.37	359.058	473.061	1927.39	821.284	787.453	502.963	Nabp1
ENSMUSG00000099413.1:RP23-273G4.1	0	21.1697	44.9201	2.77622	8.68002	5.73841	0	6.57123	3.62496	RP23-273G4.1
ENSMUSG00000018417.9:Myo1b	0	28.4696	19.8177	2.77622	1.44667	15.7806	4.53748	40.5226	0.90624	Myo1b
ENSMUSG00000072324.4:Gm8420	1.12403	0.72999	0	0	11.5734	1.4346	0.907496	2.19041	1.81248	Gm8420
ENSMUSG00000062939.6:Stat4	265.27	1230.03	906.328	193.41	519.354	1228.02	717.829	591.411	357.058	Stat4
ENSMUSG00000101628.1:RP24-194N4.4	14.6123	13.8698	13.2118	12.0303	21.7	6.45571	8.16746	18.6185	8.15616	RP24-194N4.4
ENSMUSG00000078291.1:Gm3940	3.37208	5.83992	9.24825	2.77622	8.68002	7.17301	11.7974	6.57123	1.81248	Gm3940
ENSMUSG00000026104.9:Stat1	4445.52	7288.95	7111.9	6770.28	2958.44	7320.77	2160.75	5495.74	4141.52	Stat1
ENSMUSG00000099569.1:RP24-194N4.5	20.2325	51.8293	48.8836	26.8368	0	52.363	11.7974	38.3322	44.4058	RP24-194N4.5
ENSMUSG00000026103.9:Gls	1140.89	1408.88	964.46	1087.35	305.247	1385.83	1048.16	1188.3	1261.49	Gls
ENSMUSG00000002881.9:Nab1	846.391	1760.74	1512.75	806.029	730.568	1775.32	343.033	1346.01	803.835	Nab1
ENSMUSG00000097833.1:Gm5976	4.4961	2.91996	13.2118	5.55244	13.02	4.30381	0.907496	5.47603	5.43744	Gm5976
ENSMUSG00000101501.1:RP24-388H6.1	3.37208	0.72999	1.32118	1.85081	1.44667	0.717301	0	0	1.81248	RP24-388H6.1
ENSMUSG00000099878.1:RP24-388H6.3	0	9.48987	1.32118	0	4.34001	0	6.35247	12.0473	3.62496	RP24-388H6.3
ENSMUSG00000043015.10:Tmem194b	834.027	866.498	623.596	630.202	370.347	751.014	1124.39	642.886	777.554	Tmem194b
ENSMUSG00000041439.10:Mfsd6	228.177	563.552	619.633	388.671	52.0801	593.208	206.909	221.232	411.433	Mfsd6
ENSMUSG00000026102.4:Inpp1	243.913	740.94	572.07	123.079	490.421	746.71	374.796	348.275	146.811	Inpp1
ENSMUSG00000041426.7:Hibch	211.317	291.266	245.739	218.396	386.261	282.617	296.751	258.469	183.06	Hibch
ENSMUSG00000043629.7:1700019D03Rik	2.24805	64.2391	31.7083	3.70163	26.04	25.1055	12.7049	19.7137	1.81248	1700019D03Rik
ENSMUSG00000026098.8:Pms1	381.045	375.215	375.215	211.918	127.307	349.326	592.595	277.087	314.465	Pms1
ENSMUSG00000100763.1:RP24-481M4.1	0	4.37994	0	0	4.34001	0.717301	0	0	0	RP24-481M4.1
ENSMUSG00000026097.4:Ormdl1	627.206	635.091	525.829	409.03	708.868	630.508	505.475	669.171	488.463	Ormdl1
ENSMUSG00000026096.9:Osgepl1	342.828	237.247	217.994	297.056	402.174	231.688	490.048	416.178	350.715	Osgepl1
ENSMUSG00000099913.1:RP24-93I18.4	0	0.72999	0	2.77622	0	3.5865	12.7049	7.66644	1.81248	RP24-93I18.4
ENSMUSG00000026095.10:Asnsd1	221.433	186.877	186.286	210.067	402.174	186.498	239.579	247.517	192.123	Asnsd1
ENSMUSG00000096141.2:Dnah7a	0	5.83992	0	0.925407	1.44667	0.717301	3.62998	0	0	Dnah7a
ENSMUSG00000026094.9:Stk17b	6299.04	8058.36	7386.71	6216.88	3187.01	8643.48	10271	5317.22	6595.61	Stk17b
ENSMUSG00000042807.10:Hecw2	8.9922	2.91996	14.533	8.32866	1.44667	22.9536	42.6523	19.7137	16.3123	Hecw2
ENSMUSG00000025983.6:Ccdc150	0	0.72999	2.64236	0.925407	2.89334	0.717301	0	0	2.71872	Ccdc150
ENSMUSG00000041303.7:Gtf3c3	452.982	429.234	428.062	441.419	264.74	464.094	481.88	429.321	467.62	Gtf3c3
ENSMUSG00000073678.4:Pgap1	327.091	221.187	248.382	72.1817	33.2734	338.566	1297.72	352.656	262.81	Pgap1
ENSMUSG00000052331.9:Ankrd44	1614.1	2284.14	2358.3	1838.78	509.228	2108.15	3794.24	1578.19	2653.47	Ankrd44
ENSMUSG00000101674.1:RP24-97J22.2	19.1084	40.1495	17.1753	28.6876	0	10.7595	37.2073	26.2849	32.6246	RP24-97J22.2
ENSMUSG00000025982.8:Sf3b1	12174.3	11511.2	12211.7	14124.5	2768.93	11539.2	16432	11497.5	13155	Sf3b1
ENSMUSG00000025981.8:Coq10b	345.076	346.015	336.9	310.937	410.854	411.013	294.029	250.802	274.591	Coq10b
ENSMUSG00000101122.1:RP23-16N14.5	10.1162	14.5998	13.2118	7.40325	7.23335	12.1941	10.8899	14.2377	15.4061	RP23-16N14.5
ENSMUSG00000025980.9:Hspd1	2044.6	1408.15	1625.05	1572.27	1850.29	1591.69	789.521	1146.68	1109.24	Hspd1
ENSMUSG00000073676.4:Hspe1	919.453	482.523	504.69	735.698	1883.56	417.469	814.024	464.367	346.184	Hspe1
ENSMUSG00000025979.8:Mob4	1121.78	1238.79	1030.52	849.523	1291.88	1098.19	1296.81	1099.59	956.083	Mob4
ENSMUSG00000025978.9:Rftn2	73.0616	83.9489	51.5259	45.3449	31.8267	99.7048	166.072	106.235	75.2179	Rftn2
ENSMUSG00000097649.1:Gm10561	3.37208	0.72999	0	1.85081	0	1.4346	1.81499	0	0.90624	Gm10561
ENSMUSG00000046994.9:Mars2	315.851	212.427	173.074	203.589	274.867	225.233	429.245	211.375	248.31	Mars2
ENSMUSG00000025977.10:Boll	1.12403	2.91996	2.64236	0	1.44667	7.17301	1.81499	1.09521	0	Boll
ENSMUSG00000038349.10:Plcl1	95.5421	43.0694	83.2342	248.934	91.1402	85.3588	52.6347	36.1418	86.999	Plcl1
ENSMUSG00000073674.3:Gm6644	11.2403	11.6798	13.2118	27.7622	75.2268	12.9114	7.25997	13.1425	13.5936	Gm6644
ENSMUSG00000038331.10:Satb2	0	0	1.32118	5.55244	0	0	1.81499	0	6.34368	Satb2
ENSMUSG00000101129.1:RP24-77I21.1	1.12403	0.72999	2.64236	2.77622	1.44667	0	0	1.09521	0.90624	RP24-77I21.1
ENSMUSG00000097519.2:4930558J18Rik	25.8526	13.1398	13.2118	26.8368	21.7	23.6709	41.7448	5.47603	9.96864	4930558J18Rik
ENSMUSG00000038323.3:1700066M21Rik	167.48	67.8891	147.972	137.886	67.9935	113.334	161.534	122.663	129.592	1700066M21Rik
ENSMUSG00000048495.11:Tyw5	206.821	213.157	191.571	177.678	305.247	177.173	209.631	152.234	127.78	Tyw5
ENSMUSG00000025971.6:9430016H08Rik	339.456	300.756	282.732	289.652	726.228	283.334	228.689	252.993	253.747	9430016H08Rik
ENSMUSG00000038305.9:Spats2l	0	3.64995	3.96353	0.925407	0	2.1519	1.81499	0	4.5312	Spats2l
ENSMUSG00000054770.11:Kctd18	273.138	352.585	362.003	375.715	125.86	370.127	557.202	349.371	363.402	Kctd18
ENSMUSG00000026039.9:Sgol2	194.456	137.968	108.337	148.065	52.0801	107.595	71.6922	131.425	68.8742	Sgol2
ENSMUSG00000063558.4:Aox1	0	0	5.28471	0	0	0	0	6.57123	0	Aox1
ENSMUSG00000038242.7:Aox4	21.3565	5.10993	0	2.77622	1.44667	20.0844	22.6874	4.38082	2.71872	Aox4
ENSMUSG00000079554.2:Aox2	2.24805	1.45998	1.32118	1.85081	0	0.717301	1.81499	2.19041	0.90624	Aox2
ENSMUSG00000051223.9:Bzw1	6263.07	5350.1	5706.17	5586.68	4480.34	5772.84	5227.17	4706.1	5442.88	Bzw1
ENSMUSG00000026034.12:Clk1	4441.02	4678.51	3464.13	4502.1	1900.92	4093.64	8077.62	5007.28	5507.22	Clk1
ENSMUSG00000026035.10:Ppil3	428.254	410.984	406.923	334.072	1057.52	433.967	361.183	348.275	346.184	Ppil3
ENSMUSG00000026036.12:Nif3l1	440.618	494.203	458.449	392.372	1054.62	462.659	340.311	451.225	428.651	Nif3l1
ENSMUSG00000026037.9:Orc2	1001.51	738.02	680.407	819.91	831.835	785.445	593.502	578.269	695.992	Orc2
ENSMUSG00000094245.1:Gm23966	1.12403	3.64995	2.64236	0	0	4.30381	0	2.19041	1.81248	Gm23966
ENSMUSG00000085054.2:Gm15834	8.9922	13.1398	9.24825	10.1795	7.23335	7.89031	8.16746	22.9993	19.031	Gm15834
ENSMUSG00000038174.9:Fam126b	310.231	259.146	338.222	297.981	166.367	227.384	430.153	403.036	473.963	Fam126b
ENSMUSG00000026032.8:Ndufb3	720.5	832.919	757.035	654.263	2439.08	736.668	436.505	772.12	595.4	Ndufb3
ENSMUSG00000047528.8:Als2cr12	4.4961	0	3.96353	0.925407	0	1.4346	9.98245	1.09521	7.24992	Als2cr12
ENSMUSG00000102059.1:RP24-285E3.2	75.3097	104.389	85.8766	82.3612	86.8002	98.9875	142.477	82.1404	53.4682	RP24-285E3.2
ENSMUSG00000026031.10:Cflar	858.755	1257.77	1445.37	1029.98	1180.48	1423.13	1070.84	1422.67	1015.89	Cflar
ENSMUSG00000026029.9:Casp8	1428.64	1973.89	2008.19	1210.43	1455.35	2358.49	1591.75	1358.06	1469.92	Casp8
ENSMUSG00000099719.1:RP24-285E3.4	2.24805	3.64995	0	2.77622	0	0.717301	6.35247	2.19041	8.15616	RP24-285E3.4
ENSMUSG00000026028.7:Trak2	907.088	621.222	790.065	958.721	896.935	786.879	1461.98	689.98	1241.55	Trak2
ENSMUSG00000026027.8:Stradb	804.802	573.772	484.872	665.367	956.248	489.917	725.997	855.356	723.179	Stradb
ENSMUSG00000038079.9:Tmem237	53.9532	134.318	138.724	101.795	289.334	105.443	63.5247	91.9973	66.1555	Tmem237
ENSMUSG00000097573.2:G730003C15Rik	8.9922	6.56991	6.60589	15.7319	15.9134	3.5865	14.5199	17.5233	9.0624	G730003C15Rik
ENSMUSG00000079550.4:Mpp4	11.2403	8.75988	5.28471	4.62703	1.44667	7.89031	0	2.19041	4.5312	Mpp4
ENSMUSG00000101586.1:RP24-89C18.1	17.9844	10.9499	13.2118	9.25407	2.89334	2.8692	0	25.1897	16.3123	RP24-89C18.1
ENSMUSG00000026024.9:Als2	2162.62	1169.44	1125.64	1833.23	1019.9	969.074	347.571	2251.74	1171.77	Als2
ENSMUSG00000041075.8:Fzd7	5.62013	41.6094	140.045	91.6153	17.36	91.8145	25.4099	68.998	44.4058	Fzd7
ENSMUSG00000026021.10:Sumo1	993.638	984.027	857.445	954.094	2049.93	948.272	695.142	892.593	851.865	Sumo1
ENSMUSG00000101400.1:RP24-147G7.3	1.12403	0.72999	2.64236	0	0	0	7.25997	0	2.71872	RP24-147G7.3
ENSMUSG00000026020.4:Nop58	2683.05	2543.29	2210.33	2465.28	2786.29	1942.45	1113.5	1881.56	1839.67	Nop58
ENSMUSG00000089512.3:Gm26287	2.24805	0	0	2.77622	0	2.1519	0	1.09521	3.62496	Gm26287
ENSMUSG00000067336.6:Bmpr2	6.74415	27.7396	62.0954	29.613	14.4667	49.4938	20.8724	47.0938	15.4061	Bmpr2
ENSMUSG00000041040.7:Fam117b	285.502	400.035	351.433	251.711	256.06	472.701	471.898	440.273	359.777	Fam117b
ENSMUSG00000100901.1:RP23-27C10.4	1.12403	0.72999	2.64236	0.925407	0	0	6.35247	5.47603	0.90624	RP23-27C10.4
ENSMUSG00000026018.7:Ica1l	5.62013	27.0096	25.1024	4.62703	18.8067	10.0422	0	47.0938	27.1872	Ica1l
ENSMUSG00000026019.10:Wdr12	769.957	667.211	539.041	687.577	1426.42	683.588	491.863	702.027	710.492	Wdr12
ENSMUSG00000026017.8:Carf	73.0616	124.828	83.2342	111.049	20.2534	76.7512	231.411	118.282	173.092	Carf
ENSMUSG00000082609.1:Gm15464	1.12403	1.45998	2.64236	0	1.44667	0	1.81499	2.19041	0	Gm15464
ENSMUSG00000073664.6:Nbeal1	231.549	289.076	379.178	460.853	82.4602	205.148	748.684	406.321	413.245	Nbeal1
ENSMUSG00000049439.8:Cyp20a1	388.913	346.745	284.053	306.31	399.281	322.785	386.593	348.275	422.308	Cyp20a1
ENSMUSG00000026782.10:Abi2	114.651	166.438	368.609	483.988	203.98	246.034	176.054	135.806	417.777	Abi2
ENSMUSG00000026014.10:Raph1	24.7286	84.6788	113.621	136.96	41.9534	62.4052	63.5247	84.3308	68.8742	Raph1
ENSMUSG00000082209.3:Eif4a-ps4	13.4883	10.9499	14.533	6.47785	17.36	5.73841	6.35247	3.28562	6.34368	Eif4a-ps4
ENSMUSG00000026012.2:Cd28	5.62013	112.418	93.8037	15.7319	26.04	177.891	9.98245	44.9034	7.24992	Cd28
ENSMUSG00000026011.8:Ctla4	19.1084	174.468	159.863	54.599	402.174	124.81	54.4497	122.663	72.4992	Ctla4
ENSMUSG00000026009.9:Icos	4.4961	151.838	95.1248	6.47785	37.6134	140.591	9.07496	145.662	6.34368	Icos
ENSMUSG00000052062.9:Pard3b	13.4883	8.75988	5.28471	3.70163	1.44667	20.8017	152.459	20.8089	24.4685	Pard3b
ENSMUSG00000084333.1:Gm11599	3.37208	0	2.64236	0	8.68002	0.717301	0	3.28562	0	Gm11599
ENSMUSG00000025969.10:Nrp2	61.8214	369.375	700.224	46.2703	31.8267	910.255	360.276	852.07	386.058	Nrp2
ENSMUSG00000100811.1:RP23-20G7.7	0	0.72999	5.28471	0	0	0.717301	1.81499	3.28562	0.90624	RP23-20G7.7
ENSMUSG00000100426.1:RP23-149A5.3	0	2.91996	7.92707	0.925407	0	2.1519	0.907496	0	0	RP23-149A5.3
ENSMUSG00000040865.10:Ino80d	345.076	513.913	289.338	372.939	419.534	292.659	595.317	399.75	399.652	Ino80d
ENSMUSG00000081429.1:Rps27-ps1	1.12403	4.37994	2.64236	2.77622	1.44667	0	2.72249	1.09521	0	Rps27-ps1
ENSMUSG00000084799.2:Ino80dos	52.8292	54.7493	51.5259	48.1212	8.68002	39.4516	98.917	41.6178	48.937	Ino80dos
ENSMUSG00000101599.1:RP23-13C17.6	73.0616	120.448	105.694	72.1817	7.23335	96.8356	157.904	81.0452	103.311	RP23-13C17.6
ENSMUSG00000025968.11:Ndufs1	2425.65	2197.27	2189.19	2518.03	1922.62	2144.73	1747.84	1743.57	1857.79	Ndufs1
ENSMUSG00000025967.11:Eef1b2	1981.66	2281.95	2020.08	2890.05	9595.76	1862.11	1404.8	3582.42	2448.66	Eef1b2
ENSMUSG00000064612.2:Gm26457	4.4961	2.91996	0	4.62703	0	2.8692	16.3349	4.38082	1.81248	Gm26457
ENSMUSG00000064602.1:Snora41	4.4961	6.56991	7.92707	3.70163	10.1267	5.02111	12.7049	6.57123	4.5312	Snora41
ENSMUSG00000081643.1:Gm11605	3.37208	1.45998	6.60589	4.62703	8.68002	4.30381	2.72249	2.19041	1.81248	Gm11605
ENSMUSG00000025964.10:Adam23	20.2325	10.9499	22.46	1.85081	4.34001	13.6287	29.0399	16.4281	23.5622	Adam23
ENSMUSG00000025962.10:Fastkd2	840.771	428.504	565.464	639.456	980.842	649.157	587.15	581.554	541.025	Fastkd2
ENSMUSG00000025959.8:Klf7	140.503	186.877	307.835	71.2563	40.5067	143.46	349.386	203.708	165.842	Klf7
ENSMUSG00000086836.1:Gm13748	0	0	0	0	5.78668	1.4346	2.72249	2.19041	4.5312	Gm13748
ENSMUSG00000086721.2:Gm13750	7.86818	2.18997	7.92707	1.85081	2.89334	1.4346	3.62998	1.09521	0.90624	Gm13750
ENSMUSG00000025958.9:Creb1	1079.06	1143.16	1082.04	1151.21	1241.24	1099.62	1711.54	1095.21	1058.49	Creb1
ENSMUSG00000025956.5:Mettl21a	209.069	254.037	314.44	291.503	284.994	351.477	284.954	319.8	355.246	Mettl21a
ENSMUSG00000087213.2:2810408I11Rik	75.3097	43.0694	35.6718	46.2703	135.987	28.692	11.7974	27.3801	28.0934	2810408I11Rik
ENSMUSG00000070871.5:Ccnyl1	7.86818	28.4696	6.60589	3.70163	7.23335	17.2152	3.62998	3.28562	2.71872	Ccnyl1
ENSMUSG00000045005.9:Fzd5	24.7286	18.2498	27.7447	17.5827	27.4867	21.519	30.8549	9.85685	11.7811	Fzd5
ENSMUSG00000051344.8:Plekhm3	1235.3	1206.67	1212.84	1987.77	383.367	847.85	2391.25	1811.47	1771.7	Plekhm3
ENSMUSG00000084416.3:Rpl10a-ps1	40.4649	32.8496	25.1024	34.2401	177.94	27.9747	24.5024	55.8555	34.4371	Rpl10a-ps1
ENSMUSG00000025955.8:Akr1cl	0	4.37994	0	0	5.78668	10.7595	0	7.66644	2.71872	Akr1cl
ENSMUSG00000044816.5:D630023F18Rik	8.9922	1.45998	7.92707	12.0303	44.8468	7.17301	0	2.19041	0	D630023F18Rik
ENSMUSG00000025950.11:Idh1	437.246	583.262	1355.53	352.58	477.401	1191.44	943.795	902.45	699.617	Idh1
ENSMUSG00000025949.10:Pikfyve	817.166	638.011	638.129	964.274	454.254	650.592	1060.86	665.885	787.522	Pikfyve
ENSMUSG00000100503.1:RP23-14I20.3	0	0.72999	2.64236	0.925407	1.44667	0	491.863	0	509.307	RP23-14I20.3
ENSMUSG00000082774.1:Gm8805	2.24805	0	3.96353	0.925407	2.89334	2.8692	0	4.38082	0.90624	Gm8805
ENSMUSG00000015222.12:Map2	98.9142	72.269	46.2412	10.1795	14.4667	25.1055	9.98245	17.5233	22.656	Map2
ENSMUSG00000073656.4:Gm10558	5.62013	5.10993	1.32118	0	0	5.02111	0.907496	1.09521	0.90624	Gm10558
ENSMUSG00000026005.10:Rpe	1184.72	1069.44	1178.49	1229.87	1394.59	1046.54	820.376	1240.87	922.552	Rpe
ENSMUSG00000026004.10:Kansl1l	241.665	276.666	239.133	243.382	40.5067	279.747	440.135	314.324	355.246	Kansl1l
ENSMUSG00000082057.1:Gm15789	1.12403	7.2999	5.28471	4.62703	0	0	7.25997	8.76165	1.81248	Gm15789
ENSMUSG00000026003.5:Acadl	1453.36	1478.23	2000.26	1253	1737.45	1793.25	1192.45	1424.86	1473.55	Acadl
ENSMUSG00000094191.1:Rpl31-ps14	2.24805	0.72999	0	1.85081	5.78668	0	0	1.09521	0.90624	Rpl31-ps14
ENSMUSG00000026000.11:Lancl1	691.276	746.05	632.844	764.386	1835.82	745.993	873.011	928.735	879.053	Lancl1
ENSMUSG00000084332.1:Gm8840	0	0	2.64236	0	4.34001	1.4346	0	1.09521	1.81248	Gm8840
ENSMUSG00000101156.1:RP23-471L1.4	1.12403	5.10993	1.32118	0.925407	1.44667	1.4346	0	9.85685	0	RP23-471L1.4
ENSMUSG00000025997.8:Ikzf2	68.5655	988.406	816.488	96.2423	133.094	620.465	25.4099	853.165	19.9373	Ikzf2
ENSMUSG00000100815.1:RP23-471L1.3	2.24805	28.4696	40.9565	3.70163	1.44667	25.8228	0	40.5226	3.62496	RP23-471L1.3
ENSMUSG00000099954.1:RP23-471L1.5	0	8.75988	14.533	0.925407	1.44667	7.17301	0	21.9041	0	RP23-471L1.5
ENSMUSG00000053153.9:Spag16	0	5.83992	2.64236	0	0	0.717301	0.907496	0	0	Spag16
ENSMUSG00000101730.1:RP24-468E2.1	0	0	2.64236	2.77622	2.89334	0.717301	0	2.19041	0	RP24-468E2.1
ENSMUSG00000026196.7:Bard1	128.139	87.5988	46.2412	69.4055	73.7801	60.2533	38.1148	35.0466	42.5933	Bard1
ENSMUSG00000050296.9:Abca12	0	2.18997	3.96353	0	14.4667	3.5865	0	0	0	Abca12
ENSMUSG00000026192.8:Atic	646.315	583.992	494.121	448.822	597.474	456.921	430.153	605.649	492.088	Atic
ENSMUSG00000026193.10:Fn1	52.8292	202.207	964.46	16.6573	10.1267	55.9495	722.367	178.519	135.03	Fn1
ENSMUSG00000100319.1:RP24-211L16.3	5.62013	0.72999	7.92707	5.55244	21.7	7.17301	4.53748	2.19041	0.90624	RP24-211L16.3
ENSMUSG00000101496.1:RP23-277E3.1	0	0	1.32118	3.70163	2.89334	0	1.81499	0	2.71872	RP23-277E3.1
ENSMUSG00000039395.8:Mreg	1029.61	361.345	225.921	440.494	69.4401	793.335	128.864	2504.74	475.776	Mreg
ENSMUSG00000094655.1:Gm25360	40.4649	16.7898	13.2118	27.7622	65.1001	5.02111	110.714	2.19041	28.9997	Gm25360
ENSMUSG00000097131.1:D230017M19Rik	28.1006	20.4397	13.2118	34.2401	7.23335	5.02111	43.5598	50.3795	29.9059	D230017M19Rik
ENSMUSG00000093956.1:Gm24497	5.62013	0.72999	0	2.77622	4.34001	1.4346	17.2424	3.28562	2.71872	Gm24497
ENSMUSG00000093843.1:Gm25939	22.4805	12.4098	10.5694	13.8811	44.8468	5.02111	49.9123	10.9521	17.2186	Gm25939
ENSMUSG00000026189.8:Pecr	153.991	122.638	122.87	125.855	279.207	110.464	153.367	134.71	209.341	Pecr
ENSMUSG00000026187.8:Xrcc5	581.121	443.834	402.959	265.592	562.754	513.587	541.775	677.932	380.621	Xrcc5
ENSMUSG00000039354.11:Smarcal1	459.726	386.895	367.288	550.617	574.328	418.904	470.99	449.034	471.245	Smarcal1
ENSMUSG00000046330.9:Rpl37a	810.422	930.737	838.948	1180.82	4843.45	878.694	881.178	1459.91	1005.93	Rpl37a
ENSMUSG00000026185.8:Igfbp5	0	27.0096	23.7812	11.1049	0	2.1519	0	8.76165	0	Igfbp5
ENSMUSG00000100301.1:RP24-144C10.1	1.12403	0	0	3.70163	1.44667	0	0	15.3329	12.6874	RP24-144C10.1
ENSMUSG00000101344.1:RP23-262M12.1	4.4961	1.45998	13.2118	49.0466	31.8267	2.1519	0.907496	39.4274	73.4054	RP23-262M12.1
ENSMUSG00000055322.9:Tns1	106.782	82.4889	71.3436	53.6736	89.6935	100.422	411.096	76.6644	313.559	Tns1
ENSMUSG00000061815.6:Rufy4	5.62013	2.91996	9.24825	3.70163	7.23335	6.45571	2.72249	2.19041	4.5312	Rufy4
ENSMUSG00000026180.8:Cxcr2	51.7052	22.6297	276.126	35.1655	1.44667	45.19	136.124	17.5233	54.3744	Cxcr2
ENSMUSG00000006304.9:Arpc2	13295	15575.8	13976.7	13257.4	29403.6	13031.9	9638.51	11801.9	12797	Arpc2
ENSMUSG00000064272.3:Gpbar1	1.12403	1.45998	2.64236	0.925407	7.23335	0.717301	2.72249	2.19041	0	Gpbar1
ENSMUSG00000006299.8:Aamp	1815.3	2345.46	1932.88	1727.73	3184.12	2580.85	1928.43	1915.51	1935.73	Aamp
ENSMUSG00000026179.9:Pnkd	232.673	481.063	319.725	235.053	559.861	395.95	180.592	711.884	385.152	Pnkd
ENSMUSG00000006301.12:Tmbim1	386.665	497.123	623.596	565.424	831.835	633.377	326.698	593.602	648.868	Tmbim1
ENSMUSG00000073650.3:Catip	2.24805	2.91996	6.60589	0.925407	8.68002	4.30381	1.81499	2.19041	1.81248	Catip
ENSMUSG00000026177.6:Slc11a1	241.665	738.75	2286.96	119.377	1381.57	1631.86	1674.33	1287.96	855.49	Slc11a1
ENSMUSG00000026176.8:Ctdsp1	74.1857	101.469	83.2342	74.0325	124.414	88.9453	112.529	81.0452	85.1865	Ctdsp1
ENSMUSG00000033364.8:Usp37	825.035	642.391	634.166	613.545	227.127	602.533	685.159	463.272	715.023	Usp37
ENSMUSG00000026174.9:Rqcd1	1590.5	1308.87	1314.57	1338.14	1623.16	1248.1	1022.75	1106.16	1351.2	Rqcd1
ENSMUSG00000026173.10:Plcd4	1.12403	6.56991	3.96353	0.925407	0	7.17301	5.44497	0	0	Plcd4
ENSMUSG00000026135.12:Zfp142	509.183	393.465	516.581	456.226	102.714	450.465	674.269	434.797	501.151	Zfp142
ENSMUSG00000093155.1:Gm25035	0	1.45998	2.64236	0.925407	0	0.717301	1.81499	1.09521	5.43744	Gm25035
ENSMUSG00000026172.7:Bcs1l	348.448	258.416	236.491	237.83	542.501	243.165	313.086	277.087	209.341	Bcs1l
ENSMUSG00000026171.7:Rnf25	372.052	378.865	335.579	306.31	750.821	364.389	401.113	351.561	318.996	Rnf25
ENSMUSG00000033276.13:Stk36	1.12403	4.37994	13.2118	5.55244	0	5.02111	1.81499	3.28562	2.71872	Stk36
ENSMUSG00000033257.9:Ttll4	474.339	354.775	476.945	459.002	180.834	530.085	602.577	303.372	521.088	Ttll4
ENSMUSG00000026170.6:Cyp27a1	78.6818	185.417	416.171	666.293	122.967	225.95	667.009	89.8069	422.308	Cyp27a1
ENSMUSG00000033227.7:Wnt6	1.12403	5.10993	7.92707	0	7.23335	7.89031	0	8.76165	2.71872	Wnt6
ENSMUSG00000099472.1:RP23-395C1.4	0	2.91996	3.96353	0	1.44667	3.5865	0	1.09521	0	RP23-395C1.4
ENSMUSG00000026167.9:Wnt10a	240.541	10.2199	7.92707	34.2401	569.988	307.005	96.1945	50.3795	350.715	Wnt10a
ENSMUSG00000006538.10:Ihh	0	2.91996	3.96353	2.77622	0	0.717301	0	7.66644	0	Ihh
ENSMUSG00000026162.7:Nhej1	107.906	113.148	93.8037	99.9439	218.447	101.857	83.4896	91.9973	84.2803	Nhej1
ENSMUSG00000026205.8:Slc23a3	0	0.72999	3.96353	1.85081	0	2.1519	5.44497	0	2.71872	Slc23a3
ENSMUSG00000033159.9:Cnppd1	1684.91	1838.84	1490.29	1724.03	1938.54	1692.11	1978.34	1599	1837.85	Cnppd1
ENSMUSG00000049339.11:Fam134a	1063.33	835.109	783.459	915.227	801.455	1143.38	1107.14	799.5	1056.68	Fam134a
ENSMUSG00000026197.7:Zfand2b	609.222	635.821	512.617	661.666	1343.96	517.174	556.295	469.843	454.026	Zfand2b
ENSMUSG00000026198.10:Abcb6	26.9766	16.0598	21.1389	36.0909	33.2734	17.9325	17.2424	9.85685	18.1248	Abcb6
ENSMUSG00000033124.10:Atg9a	227.053	202.207	331.616	398.85	201.087	285.486	350.293	216.851	383.339	Atg9a
ENSMUSG00000026199.12:Ankzf1	544.028	495.663	527.15	547.841	222.787	580.296	888.438	535.556	789.335	Ankzf1
ENSMUSG00000026200.8:Glb1l	128.139	112.418	233.849	150.841	98.3735	186.498	195.112	219.041	204.81	Glb1l
ENSMUSG00000026201.7:Stk16	766.585	824.159	704.188	558.02	998.202	808.398	608.93	576.078	568.212	Stk16
ENSMUSG00000026202.8:Tuba4a	2115.42	1973.16	1931.56	1342.77	5725.92	2272.41	2081.79	1263.87	2029.98	Tuba4a
ENSMUSG00000096094.2:A630095N17Rik	1.12403	0	0	0	0	2.1519	4.53748	1.09521	1.81248	A630095N17Rik
ENSMUSG00000026203.11:Dnajb2	214.689	277.396	170.432	218.396	108.5	239.579	746.869	249.707	416.87	Dnajb2
ENSMUSG00000026204.10:Ptprn	0	3.64995	2.64236	0	0	1.4346	1.81499	0	0	Ptprn
ENSMUSG00000026209.10:Dnpep	1200.46	1338.07	1064.87	1288.17	3066.94	1158.44	1039.99	912.306	1102.89	Dnpep
ENSMUSG00000026208.9:Des	1.12403	41.6094	18.4965	7.40325	10.1267	51.6457	9.98245	33.9514	8.15616	Des
ENSMUSG00000026207.11:Speg	5.62013	15.3298	25.1024	5.55244	14.4667	25.8228	2.72249	19.7137	3.62496	Speg
ENSMUSG00000033021.11:Gmppa	1101.54	1018.34	1076.76	1430.68	2414.49	1003.5	941.073	1205.82	1030.39	Gmppa
ENSMUSG00000032997.11:Chpf	272.014	369.375	355.397	295.205	651.001	469.832	335.773	386.608	281.841	Chpf
ENSMUSG00000026211.12:Obsl1	2.24805	2.91996	1.32118	1.85081	2.89334	2.1519	3.62998	0	0	Obsl1
ENSMUSG00000051703.9:Tmem198	11.2403	17.5198	2.64236	4.62703	8.68002	11.4768	26.3174	9.85685	5.43744	Tmem198
ENSMUSG00000026213.10:Stk11ip	1099.3	689.841	763.641	800.477	425.321	873.673	1463.79	684.504	894.459	Stk11ip
ENSMUSG00000006576.11:Slc4a3	15.7364	12.4098	7.92707	36.0909	5.78668	10.0422	24.5024	5.47603	11.7811	Slc4a3
ENSMUSG00000083244.1:Gm15180	4.4961	2.91996	1.32118	0	0	2.1519	0	0	0	Gm15180
ENSMUSG00000032908.9:Sgpp2	39.3409	68.6191	18.4965	38.8671	11.5734	50.2111	74.4146	48.1891	50.7494	Sgpp2
ENSMUSG00000026245.11:Farsb	2821.3	2179.02	1841.72	2133.99	4415.23	2253.04	1391.19	1566.14	1819.73	Farsb
ENSMUSG00000101798.1:RP24-538F21.4	1.12403	2.18997	0	1.85081	0	0	4.53748	1.09521	1.81248	RP24-538F21.4
ENSMUSG00000012187.8:Mogat1	2.24805	0	0	0	0	2.1519	8.16746	0	10.8749	Mogat1
ENSMUSG00000032883.10:Acsl3	76.4337	139.428	63.4166	89.7645	85.3535	113.334	214.169	145.662	86.0928	Acsl3
ENSMUSG00000079470.3:Utp14b	21.3565	40.1495	15.8541	12.0303	14.4667	21.519	39.0223	32.8562	19.031	Utp14b
ENSMUSG00000099377.1:RP23-395H12.1	11.2403	8.02989	23.7812	14.8065	10.1267	10.7595	14.5199	9.85685	5.43744	RP23-395H12.1
ENSMUSG00000047330.8:Kcne4	1.12403	43.7994	9.24825	0	13.02	32.2785	0	39.4274	0	Kcne4
ENSMUSG00000072978.3:Gm5830	0	2.18997	2.64236	0.925407	0	2.1519	0	0	0.90624	Gm5830
ENSMUSG00000054702.9:Ap1s3	24.7286	29.1996	17.1753	5.55244	44.8468	20.0844	32.6698	4.38082	27.1872	Ap1s3
ENSMUSG00000073643.6:Wdfy1	819.414	410.984	506.011	636.68	105.607	645.571	837.618	665.885	947.021	Wdfy1
ENSMUSG00000026248.9:Mrpl44	460.85	570.852	360.682	380.342	1144.32	500.676	353.016	501.604	328.059	Mrpl44
ENSMUSG00000026249.5:Serpine2	116.899	162.788	309.156	117.527	361.667	227.384	166.979	52.5699	112.374	Serpine2
ENSMUSG00000067106.6:Gm5529	2.24805	2.91996	10.5694	3.70163	18.8067	2.8692	2.72249	6.57123	2.71872	Gm5529
ENSMUSG00000100397.1:RP23-237L7.1	0	0.72999	1.32118	0.925407	8.68002	1.4346	0.907496	0	1.81248	RP23-237L7.1
ENSMUSG00000043230.2:Fam124b	4.4961	13.8698	14.533	4.62703	10.1267	20.0844	0	14.2377	0	Fam124b
ENSMUSG00000004364.9:Cul3	438.37	524.863	342.185	325.743	176.494	402.406	480.065	427.13	335.309	Cul3
ENSMUSG00000101722.1:RP23-306A2.2	0	3.64995	3.96353	0	0	1.4346	0	0	0	RP23-306A2.2
ENSMUSG00000038608.10:Dock10	2867.39	3494.46	4476.15	2106.23	232.914	5470.14	8863.51	1629.67	3938.52	Dock10
ENSMUSG00000087008.4:Gm5530	3.37208	2.91996	2.64236	1.85081	8.68002	0.717301	0.907496	3.28562	0.90624	Gm5530
ENSMUSG00000100561.1:RP23-2I19.1	0	1.45998	1.32118	1.85081	2.89334	0.717301	1.81499	1.09521	1.81248	RP23-2I19.1
ENSMUSG00000026142.10:Rhbdd1	682.283	645.311	862.729	1178.97	429.661	692.913	1013.67	689.98	1321.3	Rhbdd1
ENSMUSG00000067158.9:Col4a4	2.24805	4.37994	1.32118	0	0	0	5.44497	1.09521	3.62496	Col4a4
ENSMUSG00000079465.3:Col4a3	1.12403	0.72999	0	4.62703	0	0.717301	8.16746	2.19041	0	Col4a3
ENSMUSG00000097564.2:C430014B12Rik	2.24805	4.37994	1.32118	1.85081	0	0.717301	8.16746	7.66644	4.5312	C430014B12Rik
ENSMUSG00000026150.9:Mff	2062.59	1897.97	1782.27	1779.56	3868.39	1896.54	1862.18	1974.66	1701.01	Mff
ENSMUSG00000101450.1:RP23-404A6.3	5.62013	4.37994	3.96353	4.62703	0	2.1519	12.7049	3.28562	7.24992	RP23-404A6.3
ENSMUSG00000026149.2:Tm4sf20	0	6.56991	1.32118	0	0	0	0	4.38082	0	Tm4sf20
ENSMUSG00000100170.1:RP23-404A6.6	3.37208	38.6895	35.6718	0.925407	20.2534	40.1689	2.72249	39.4274	3.62496	RP23-404A6.6
ENSMUSG00000100744.1:RP23-404A6.7	4.4961	27.0096	35.6718	1.85081	11.5734	25.8228	5.44497	38.3322	1.81248	RP23-404A6.7
ENSMUSG00000026159.8:Agfg1	2116.54	2352.76	1783.59	1740.69	940.335	3064.31	992.8	2293.36	1440.02	Agfg1
ENSMUSG00000038496.11:Slc19a3	7.86818	0	0	0	5.78668	7.89031	4.53748	67.9028	13.5936	Slc19a3
ENSMUSG00000100432.1:RP23-149C6.3	1.12403	0	3.96353	0.925407	2.89334	0	1.81499	2.19041	0	RP23-149C6.3
ENSMUSG00000026166.9:Ccl20	0	0	0	0	0	0	0	36.1418	0	Ccl20
ENSMUSG00000045658.11:Pid1	25.8526	164.978	597.173	53.6736	49.1868	193.671	200.557	237.66	110.561	Pid1
ENSMUSG00000026219.9:Trip12	2291.89	2463.72	2972.65	3052.92	422.427	2696.33	3032.85	2444.5	2886.37	Trip12
ENSMUSG00000073633.4:Fbxo36	32.5967	29.1996	48.8836	90.6899	133.094	17.9325	18.1499	33.9514	47.1245	Fbxo36
ENSMUSG00000026220.6:Slc16a14	0	10.9499	9.24825	0	0	1.4346	0	0	0	Slc16a14
ENSMUSG00000096802.1:Gm15433	15.7364	25.5497	30.3871	31.4638	17.36	13.6287	19.9649	20.8089	40.7808	Gm15433
ENSMUSG00000099693.1:RP23-76P9.1	12.3643	14.5998	18.4965	25.9114	53.5268	12.9114	3.62998	26.2849	26.281	RP23-76P9.1
ENSMUSG00000052477.10:C130026I21Rik	810.422	473.034	424.098	947.617	1663.67	282.617	158.812	822.5	619.868	C130026I21Rik
ENSMUSG00000064281.7:Rpl19-ps1	10.1162	10.2199	5.28471	3.70163	5.78668	5.73841	2.72249	5.47603	13.5936	Rpl19-ps1
ENSMUSG00000061852.8:Gm7582	23.6045	32.1196	29.0659	29.613	33.2734	23.6709	38.1148	32.8562	27.1872	Gm7582
ENSMUSG00000101279.1:RP23-76P9.2	160.736	108.769	83.2342	143.438	65.1001	60.9706	97.102	146.758	166.748	RP23-76P9.2
ENSMUSG00000089844.2:A530032D15Rik	1020.61	605.892	524.508	1093.83	1595.68	343.587	487.325	956.115	947.927	A530032D15Rik
ENSMUSG00000073631.1:Gm10553	2.24805	1.45998	0	1.85081	0	1.4346	3.62998	1.09521	0	Gm10553
ENSMUSG00000072109.6:A530040E14Rik	283.254	181.038	130.797	306.31	432.554	119.789	204.187	341.704	281.841	A530040E14Rik
ENSMUSG00000089716.2:Gm6264	4.4961	6.56991	2.64236	2.77622	0	2.8692	8.16746	1.09521	9.0624	Gm6264
ENSMUSG00000079457.4:Gm7609	41.5889	70.809	63.4166	85.1374	125.86	27.2574	33.5773	60.2363	73.4054	Gm7609
ENSMUSG00000090252.1:Gm16028	80.9298	37.2295	38.3142	72.1817	21.7	29.4093	21.7799	81.0452	84.2803	Gm16028
ENSMUSG00000079455.4:Gm16026	34.8448	13.8698	19.8177	44.4195	21.7	17.9325	37.2073	87.6165	49.8432	Gm16026
ENSMUSG00000091199.3:Gm2619	37.0928	76.649	36.993	63.8531	107.054	15.0633	26.3174	44.9034	71.5929	Gm2619
ENSMUSG00000089652.1:Gm16025	3.37208	2.18997	0	2.77622	0	0	0	0	9.0624	Gm16025
ENSMUSG00000096292.1:Gm2666	1.12403	0.72999	6.60589	0.925407	1.44667	0	5.44497	0	2.71872	Gm2666
ENSMUSG00000090186.5:Gm7592	16.8604	22.6297	11.8906	14.8065	21.7	13.6287	29.0399	19.7137	28.0934	Gm7592
ENSMUSG00000070034.8:Sp110	1242.05	1297.19	861.408	930.959	813.028	1255.28	967.39	957.21	861.834	Sp110
ENSMUSG00000070031.6:Sp140	1728.75	1219.08	1070.15	1785.11	2062.95	897.343	890.253	1711.81	1389.27	Sp140
ENSMUSG00000073628.5:Gm10552	155.115	56.9392	35.6718	75.8834	54.9734	37.2996	107.084	142.377	96.0614	Gm10552
ENSMUSG00000090246.1:Gm17017	26.9766	13.8698	6.60589	21.2844	0	9.32491	13.6124	14.2377	17.2186	Gm17017
ENSMUSG00000026222.11:Sp100	5889.89	8604.39	6506.8	3590.58	2702.38	8343.64	7656.54	3540.8	4185.02	Sp100
ENSMUSG00000052760.10:A630001G21Rik	1823.17	1406.69	790.065	1171.57	1552.28	1141.23	1579.95	1356.96	1015.89	A630001G21Rik
ENSMUSG00000036707.11:Cab39	2916.85	2244.72	2316.03	2342.2	541.054	3128.87	2031.88	3388.57	2515.72	Cab39
ENSMUSG00000026223.10:Itm2c	1720.88	3051.36	4455.01	4539.12	5744.72	3701.27	2015.55	4748.81	5490	Itm2c
ENSMUSG00000026224.6:4933407L21Rik	2.24805	0	1.32118	0	1.44667	2.8692	0	3.28562	5.43744	4933407L21Rik
ENSMUSG00000099767.1:RP24-268C13.1	6.74415	11.6798	5.28471	6.47785	4.34001	8.60761	5.44497	26.2849	6.34368	RP24-268C13.1
ENSMUSG00000049608.8:Gpr55	260.774	200.017	364.645	321.116	144.667	249.621	319.438	636.315	773.929	Gpr55
ENSMUSG00000100108.1:RP24-139E15.1	1.12403	6.56991	11.8906	6.47785	40.5067	17.2152	9.98245	16.4281	8.15616	RP24-139E15.1
ENSMUSG00000099342.1:RP24-139E15.2	1.12403	0	1.32118	0.925407	0	1.4346	2.72249	0	4.5312	RP24-139E15.2
ENSMUSG00000026229.12:Psmd1	4777.11	3394.45	3473.38	3527.65	3208.71	3507.6	2491.08	3141.05	3018.68	Psmd1
ENSMUSG00000026228.6:Htr2b	2.24805	2.18997	2.64236	12.9557	24.5934	0.717301	1.81499	16.4281	2.71872	Htr2b
ENSMUSG00000062590.8:Armc9	194.456	136.508	121.548	113.825	85.3535	163.545	267.711	127.044	106.936	Armc9
ENSMUSG00000087538.1:Gm16341	7.86818	13.1398	0	0.925407	0	17.2152	43.5598	2.19041	0.90624	Gm16341
ENSMUSG00000079445.3:B3gnt7	44.961	66.4291	25.1024	18.5081	18.8067	64.5571	60.8022	20.8089	38.0621	B3gnt7
ENSMUSG00000026234.7:Ncl	11447.1	8880.33	8714.49	9254.99	5805.48	9659.17	5687.28	7496.68	8707.15	Ncl
ENSMUSG00000073627.7:C130036L24Rik	70.8136	50.3693	50.2048	51.8228	63.6535	45.19	114.344	77.7596	59.8118	C130036L24Rik
ENSMUSG00000026237.3:Nmur1	4.4961	1.45998	13.2118	0.925407	10.1267	17.2152	0	2.19041	0	Nmur1
ENSMUSG00000026238.9:Ptma	1282.51	859.198	742.502	778.267	1815.57	814.854	1067.21	702.027	700.523	Ptma
ENSMUSG00000026239.9:Pde6d	361.936	422.664	421.456	393.298	791.328	403.123	398.391	380.036	366.121	Pde6d
ENSMUSG00000026240.7:Cops7b	547.4	524.863	450.522	571.901	901.275	502.828	423.8	408.512	466.714	Cops7b
ENSMUSG00000053333.10:Dis3l2	807.05	651.151	700.224	583.932	425.321	719.453	908.403	683.408	824.678	Dis3l2
ENSMUSG00000100768.1:RP24-529L13.2	4.4961	13.8698	2.64236	3.70163	1.44667	1.4346	4.53748	13.1425	1.81248	RP24-529L13.2
ENSMUSG00000084106.4:Gm6136	4.4961	1.45998	1.32118	2.77622	7.23335	4.30381	0	1.09521	3.62496	Gm6136
ENSMUSG00000079440.2:Alpi	0	17.5198	0	0	0	0	0	0	0	Alpi
ENSMUSG00000036500.4:Akp3	0	45.2594	0	0	0	0	0	0	0	Akp3
ENSMUSG00000026247.8:Ecel1	4.4961	57.6692	18.4965	0.925407	5.78668	2.8692	0	58.0459	0	Ecel1
ENSMUSG00000026254.12:Eif4e2	1673.67	1592.11	1486.33	1569.49	4131.69	1651.94	942.888	1273.72	1151.83	Eif4e2
ENSMUSG00000026255.10:Efhd1	0	0	0	1.85081	0	0	6.35247	4.38082	1.81248	Efhd1
ENSMUSG00000048000.10:Gigyf2	1093.68	936.577	811.203	1088.28	196.747	995.614	1184.28	995.542	976.02	Gigyf2
ENSMUSG00000079436.3:Kcnj13	3.37208	2.91996	2.64236	1.85081	0	1.4346	6.35247	1.09521	4.5312	Kcnj13
ENSMUSG00000089613.1:Gm23504	4.4961	7.2999	2.64236	0.925407	0	3.5865	3.62998	2.19041	1.81248	Gm23504
ENSMUSG00000026288.9:Inpp5d	4833.31	3994.51	4453.69	5344.22	1795.32	4865.45	7305.34	4109.21	6298.37	Inpp5d
ENSMUSG00000026289.10:Atg16l1	830.655	775.249	751.75	750.505	507.781	875.824	1115.31	834.547	865.459	Atg16l1
ENSMUSG00000087968.1:Gm25395	11.2403	13.1398	9.24825	7.40325	2.89334	11.4768	14.5199	15.3329	15.4061	Gm25395
ENSMUSG00000056055.8:Sag	30.3487	20.4397	13.2118	20.3589	14.4667	18.6498	75.3221	42.713	25.3747	Sag
ENSMUSG00000070738.5:Dgkd	3396.8	2359.33	3437.71	4806.56	1429.31	2901.48	4778.87	1720.57	3377.56	Dgkd
ENSMUSG00000101942.1:RP23-473M13.3	42.713	17.5198	14.533	24.0606	0	44.4727	78.9521	22.9993	39.8746	RP23-473M13.3
ENSMUSG00000005501.9:Usp40	406.897	302.946	500.727	459.927	105.607	438.988	690.604	524.604	588.15	Usp40
ENSMUSG00000084021.1:Gm5832	3.37208	0	3.96353	0.925407	0	1.4346	0	2.19041	0	Gm5832
ENSMUSG00000090124.2:Ugt1a7c	13.4883	44.5294	112.3	7.40325	34.7201	83.2069	88.0271	102.949	38.9683	Ugt1a7c
ENSMUSG00000054545.12:Ugt1a6a	1.12403	5.10993	7.92707	0	0	2.1519	6.35247	15.3329	0	Ugt1a6a
ENSMUSG00000081984.3:Dnajb3	1.12403	1.45998	7.92707	0.925407	2.89334	3.5865	1.81499	2.19041	0.90624	Dnajb3
ENSMUSG00000079429.4:Mroh2a	32.5967	29.1996	22.46	6.47785	18.8067	28.692	42.6523	12.0473	15.4061	Mroh2a
ENSMUSG00000044783.11:Hjurp	2740.37	1671.68	2105.96	2009.06	677.041	1935.28	2206.12	1323.01	1424.61	Hjurp
ENSMUSG00000062310.7:Glrp1	1.12403	1.45998	10.5694	0	13.02	4.30381	0	1.09521	4.5312	Glrp1
ENSMUSG00000100798.1:RP24-73K7.4	0	14.5998	6.60589	0	0	3.5865	4.53748	0	0	RP24-73K7.4
ENSMUSG00000100367.1:RP24-108I6.2	0	10.9499	3.96353	1.85081	7.23335	7.89031	0.907496	4.38082	0.90624	RP24-108I6.2
ENSMUSG00000049866.7:Arl4c	57.3253	335.795	289.338	149.916	69.4401	456.203	68.0622	202.613	91.5302	Arl4c
ENSMUSG00000099378.1:RP24-423I20.1	2.24805	0	0	2.77622	2.89334	1.4346	0	4.38082	0	RP24-423I20.1
ENSMUSG00000036206.7:Sh3bp4	124.767	56.2092	198.177	223.023	17.36	228.819	37.2073	58.0459	115.092	Sh3bp4
ENSMUSG00000055013.9:Agap1	17.9844	22.6297	39.6353	11.1049	2.89334	28.692	78.9521	27.3801	74.3117	Agap1
ENSMUSG00000034486.8:Gbx2	1.12403	2.91996	2.64236	0	0	3.5865	3.62998	1.09521	0	Gbx2
ENSMUSG00000044337.5:Ackr3	29.2247	10.2199	5.28471	0	0	5.73841	103.455	8.76165	35.3434	Ackr3
ENSMUSG00000034432.6:Cops8	1192.59	1145.35	1183.78	1139.18	2227.87	1253.12	886.623	1190.49	1026.77	Cops8
ENSMUSG00000048126.11:Col6a3	1.12403	10.2199	1.32118	0	0	3.5865	7.25997	21.9041	8.15616	Col6a3
ENSMUSG00000026303.6:Mlph	0	5.10993	1.32118	0	0	0.717301	0.907496	0	0	Mlph
ENSMUSG00000026304.8:Rab17	0	6.56991	1.32118	4.62703	7.23335	4.30381	2.72249	3.28562	5.43744	Rab17
ENSMUSG00000026305.10:Lrrfip1	2784.21	3655.06	3378.25	3270.39	711.761	3442.33	2529.19	3100.53	3180	Lrrfip1
ENSMUSG00000070732.2:Rbm44	345.076	48.9093	25.1024	66.6293	0	48.0592	15.4274	0	0	Rbm44
ENSMUSG00000100018.1:RP24-148E21.3	16.8604	23.3597	25.1024	14.8065	54.9734	27.9747	15.4274	27.3801	12.6874	RP24-148E21.3
ENSMUSG00000034353.9:Ramp1	10.1162	89.7888	87.1978	5.55244	99.8202	54.5149	47.1898	37.237	80.6553	Ramp1
ENSMUSG00000034343.9:Ube2f	604.726	910.298	1006.74	657.964	1569.64	1012.83	776.816	771.025	755.804	Ube2f
ENSMUSG00000083064.1:Gm7785	11.2403	3.64995	9.24825	2.77622	8.68002	1.4346	11.7974	10.9521	4.5312	Gm7785
ENSMUSG00000026307.7:Scly	754.221	830.729	700.224	754.207	452.808	856.457	729.626	950.639	708.68	Scly
ENSMUSG00000049515.7:Espnl	1.12403	1.45998	7.92707	14.8065	24.5934	0.717301	0	17.5233	0	Espnl
ENSMUSG00000026308.8:Klhl30	0	5.10993	2.64236	0	2.89334	5.02111	0	0	0	Klhl30
ENSMUSG00000047443.9:Fam132b	4.4961	2.18997	7.92707	6.47785	1.44667	5.02111	25.4099	0	69.7805	Fam132b
ENSMUSG00000026309.9:Ilkap	1626.46	1548.31	1083.37	1367.75	2220.64	1339.2	1684.31	1456.62	1266.02	Ilkap
ENSMUSG00000100253.1:RP24-503F14.1	5.62013	3.64995	5.28471	0	7.23335	2.8692	0	0	1.81248	RP24-503F14.1
ENSMUSG00000067071.3:Hes6	1072.32	1040.97	671.159	936.512	2025.34	893.757	1108.96	994.447	779.366	Hes6
ENSMUSG00000055866.9:Per2	200.076	228.487	138.724	229.501	67.9935	199.41	342.126	113.901	239.247	Per2
ENSMUSG00000034292.8:Traf3ip1	128.139	176.658	154.578	131.408	62.2068	129.114	126.142	166.471	172.186	Traf3ip1
ENSMUSG00000026311.11:Asb1	246.162	218.997	273.484	245.233	298.014	251.055	480.065	173.043	434.995	Asb1
ENSMUSG00000026313.10:Hdac4	263.022	297.106	321.046	217.471	81.0135	343.587	461.008	244.231	321.715	Hdac4
ENSMUSG00000026260.7:Ndufa10	2036.73	1968.78	1954.02	2066.43	4493.36	1835.57	1359.43	1709.62	1567.79	Ndufa10
ENSMUSG00000042849.5:Olfr1414	0	0	1.32118	1.85081	4.34001	2.8692	0	3.28562	0	Olfr1414
ENSMUSG00000073616.5:Myeov2	936.313	1035.86	1158.67	1202.1	5137.12	1092.45	557.202	1218.96	818.335	Myeov2
ENSMUSG00000044055.5:Otos	5.62013	5.83992	0	0.925407	5.78668	13.6287	3.62998	0	9.0624	Otos
ENSMUSG00000034220.7:Gpc1	17.9844	87.5988	194.213	20.3589	24.5934	218.059	49.0048	109.521	31.7184	Gpc1
ENSMUSG00000034212.8:Ankmy1	7.86818	2.18997	1.32118	5.55244	2.89334	11.4768	7.25997	3.28562	1.81248	Ankmy1
ENSMUSG00000047067.7:Dusp28	106.782	139.428	107.015	124.93	211.214	161.393	132.494	116.092	123.249	Dusp28
ENSMUSG00000097251.2:5033417F24Rik	0	4.37994	3.96353	9.25407	5.78668	4.30381	0.907496	1.09521	8.15616	5033417F24Rik
ENSMUSG00000026269.9:Rnpepl1	546.276	577.422	322.367	437.717	198.194	662.786	466.453	432.606	507.494	Rnpepl1
ENSMUSG00000100632.1:RP23-45A13.4	21.3565	16.7898	7.92707	24.0606	18.8067	8.60761	18.1499	14.2377	2.71872	RP23-45A13.4
ENSMUSG00000026270.6:Capn10	193.332	162.788	194.213	216.545	219.894	177.891	185.129	209.184	188.498	Capn10
ENSMUSG00000026271.10:Gpr35	55.0772	327.766	546.968	18.5081	260.4	671.394	199.649	332.943	175.811	Gpr35
ENSMUSG00000014602.10:Kif1a	7.86818	27.7396	60.7742	20.3589	7.23335	65.9917	45.3748	42.713	73.4054	Kif1a
ENSMUSG00000084989.2:E030010N08Rik	1.12403	0	0	0	0	0	18.1499	0	8.15616	E030010N08Rik
ENSMUSG00000047793.8:Sned1	3.37208	8.75988	1.32118	12.0303	0	5.73841	16.3349	12.0473	18.1248	Sned1
ENSMUSG00000026273.8:Mterfd2	276.51	205.857	253.666	241.531	467.274	248.186	215.076	234.374	220.216	Mterfd2
ENSMUSG00000026274.6:Pask	460.85	145.268	194.213	272.07	157.687	176.456	72.5997	114.997	177.623	Pask
ENSMUSG00000026275.8:Ppp1r7	1044.22	940.957	994.847	994.812	1083.56	955.445	759.574	997.732	962.427	Ppp1r7
ENSMUSG00000098689.1:Mir6345	1.12403	2.18997	0	3.70163	0	0.717301	1.81499	1.09521	0	Mir6345
ENSMUSG00000034107.5:Ano7	14.6123	18.9797	10.5694	16.6573	28.9334	13.6287	20.8724	74.474	36.2496	Ano7
ENSMUSG00000034088.10:Hdlbp	3050.6	2214.79	3672.88	4905.58	2201.83	2588.74	2618.12	2497.07	2921.72	Hdlbp
ENSMUSG00000026276.12:Sept2	1573.64	1197.91	1411.02	1323.33	666.915	1344.22	996.43	1278.11	1318.58	2021-09-02
ENSMUSG00000034066.8:Farp2	55.0772	74.459	122.87	134.184	121.52	79.6204	80.7671	183.995	116.905	Farp2
ENSMUSG00000026277.8:Stk25	1452.24	1573.86	1387.24	1629.64	1738.9	1573.76	1881.24	1429.24	1426.42	Stk25
ENSMUSG00000026278.9:Bok	0	8.75988	3.96353	0.925407	4.34001	2.1519	11.7974	12.0473	2.71872	Bok
ENSMUSG00000026279.9:Thap4	260.774	208.047	173.074	189.708	321.161	219.494	151.552	225.612	198.467	Thap4
ENSMUSG00000026280.12:Atg4b	1003.75	1176.01	944.642	1000.36	1864.76	1026.46	1557.26	834.547	1064.83	Atg4b
ENSMUSG00000026281.10:Dtymk	1167.86	1109.58	850.839	1064.22	3357.72	932.491	1066.31	1074.4	987.801	Dtymk
ENSMUSG00000026283.8:Ing5	692.4	496.393	640.771	614.47	562.754	652.744	932.906	561.841	691.461	Ing5
ENSMUSG00000073609.4:D2hgdh	278.758	298.566	191.571	360.909	150.454	294.093	393.853	271.611	296.34	D2hgdh
ENSMUSG00000026285.7:Pdcd1	995.886	2710.45	2251.29	1520.44	4041.99	2395.07	100.732	2265.98	1438.2	Pdcd1
ENSMUSG00000100347.1:RP23-193H10.1	2.24805	2.18997	0	0	1.44667	5.02111	2.72249	3.28562	2.71872	RP23-193H10.1
ENSMUSG00000051185.9:Fam174a	890.228	1008.12	1492.93	1221.54	2431.85	1338.48	882.086	1084.25	1096.55	Fam174a
ENSMUSG00000081051.4:Gm15427	62.9454	56.2092	67.3801	79.585	263.294	53.7976	61.7097	95.2829	53.4682	Gm15427
ENSMUSG00000040710.5:St8sia4	2598.75	2118.43	2590.83	4032	1449.56	1820.51	2600.88	1335.06	2957.97	St8sia4
ENSMUSG00000040693.7:Slco4c1	1398.29	638.011	406.923	743.102	354.434	324.937	57.1722	365.799	184.873	Slco4c1
ENSMUSG00000097814.2:Panct2	336.084	226.297	112.3	271.144	371.794	76.0339	9.98245	181.804	59.8118	Panct2
ENSMUSG00000097480.1:Gm9499	1.12403	0.72999	2.64236	1.85081	10.1267	0.717301	0	2.19041	0	Gm9499
ENSMUSG00000044757.7:Gm6430	1.12403	0.72999	0	1.85081	1.44667	2.1519	2.72249	0	0.90624	Gm6430
ENSMUSG00000044768.11:D1Ertd622e	755.345	795.689	776.853	678.323	1003.99	1069.5	886.623	726.121	689.649	D1Ertd622e
ENSMUSG00000040648.9:Ppip5k2	1945.69	1592.84	2182.59	1962.79	284.994	1771.73	1765.08	2048.03	2076.2	Ppip5k2
ENSMUSG00000026333.9:Gin1	295.619	308.056	219.316	213.769	337.074	233.123	240.486	290.23	278.216	Gin1
ENSMUSG00000026335.11:Pam	3.37208	41.6094	44.9201	0	5.78668	31.5612	3.62998	70.0932	8.15616	Pam
ENSMUSG00000089782.1:Gm3531	67.4415	47.4494	62.0954	62.9277	182.28	52.363	25.4099	53.6651	48.0307	Gm3531
ENSMUSG00000089706.2:B230216N24Rik	0	9.48987	9.24825	1.85081	2.89334	11.4768	3.62998	7.66644	5.43744	B230216N24Rik
ENSMUSG00000100182.1:RP24-392K18.1	0	20.4397	19.8177	0	13.02	39.4516	33.5773	10.9521	11.7811	RP24-392K18.1
ENSMUSG00000097608.1:Gm7952	2.24805	0.72999	5.28471	2.77622	5.78668	2.8692	1.81499	2.19041	1.81248	Gm7952
ENSMUSG00000099634.1:RP23-22I7.2	0	0	1.32118	0	1.44667	2.1519	0	3.28562	1.81248	RP23-22I7.2
ENSMUSG00000100009.1:RP24-62C22.1	7.86818	17.5198	13.2118	4.62703	1.44667	6.45571	5.44497	6.57123	0	RP24-62C22.1
ENSMUSG00000067028.6:Cntnap5b	1.12403	0	0	3.70163	0	0	3.62998	0	0.90624	Cntnap5b
ENSMUSG00000082431.3:Gm7110	7.86818	10.2199	10.5694	7.40325	31.8267	4.30381	9.07496	9.85685	8.15616	Gm7110
ENSMUSG00000100662.1:RP23-478L14.1	2.24805	1.45998	3.96353	1.85081	2.89334	0.717301	1.81499	3.28562	0.90624	RP23-478L14.1
ENSMUSG00000099835.1:RP24-369P14.2	3.37208	4.37994	2.64236	1.85081	8.68002	2.8692	0	1.09521	0.90624	RP24-369P14.2
ENSMUSG00000100794.1:RP24-369P14.1	1.12403	1.45998	2.64236	1.85081	2.89334	3.5865	0.907496	3.28562	0.90624	RP24-369P14.1
ENSMUSG00000100222.1:RP24-468G12.2	8.9922	3.64995	3.96353	3.70163	15.9134	0.717301	5.44497	3.28562	0.90624	RP24-468G12.2
ENSMUSG00000100349.1:RP23-458O23.1	1.12403	0	2.64236	0	0	0	0.907496	0	6.34368	RP23-458O23.1
ENSMUSG00000099375.1:RP23-458O23.2	1.12403	40.1495	15.8541	1.85081	10.1267	10.7595	2.72249	41.6178	35.3434	RP23-458O23.2
ENSMUSG00000099702.1:RP24-286I24.1	1.12403	5.10993	1.32118	3.70163	1.44667	0	1.81499	2.19041	0	RP24-286I24.1
ENSMUSG00000047496.6:Rnf152	0	0.72999	1.32118	0.925407	0	4.30381	0	5.47603	0	Rnf152
ENSMUSG00000067017.5:Gm3608	24.7286	18.9797	26.4236	21.2844	20.2534	22.2363	25.4099	18.6185	14.4998	Gm3608
ENSMUSG00000056536.9:Pign	565.385	501.503	659.268	714.414	192.407	573.841	813.116	596.887	817.428	Pign
ENSMUSG00000026319.8:2310035C23Rik	831.779	723.42	788.743	900.421	134.54	689.326	1138.91	850.975	1100.18	2310035C23Rik
ENSMUSG00000101330.1:RP24-353D23.2	2.24805	0.72999	2.64236	0	1.44667	2.1519	0	2.19041	0	RP24-353D23.2
ENSMUSG00000026321.7:Tnfrsf11a	8.9922	30.6596	70.0224	4.62703	15.9134	89.6626	71.6922	44.9034	68.8742	Tnfrsf11a
ENSMUSG00000099843.1:RP24-79F8.3	31.4727	65.6991	40.9565	20.3589	56.4201	55.2322	39.0223	35.0466	28.9997	RP24-79F8.3
ENSMUSG00000038866.10:Zcchc2	238.293	187.607	243.097	108.273	180.834	281.182	331.236	236.564	225.654	Zcchc2
ENSMUSG00000044340.7:Phlpp1	92.1701	187.607	129.475	44.4195	53.5268	196.54	151.552	199.327	75.2179	Phlpp1
ENSMUSG00000057329.7:Bcl2	2538.05	2181.94	3312.19	4385.5	2505.63	2354.18	3583.7	2675.59	3024.12	Bcl2
ENSMUSG00000054006.9:D630008O14Rik	28.1006	43.0694	30.3871	45.3449	11.5734	22.2363	56.2647	45.9986	26.281	D630008O14Rik
ENSMUSG00000009905.5:Kdsr	413.641	360.615	369.93	349.804	474.508	405.275	397.483	447.939	483.026	Kdsr
ENSMUSG00000009907.12:Vps4b	2218.83	2262.24	2461.35	1996.1	1543.6	2532.79	2004.66	2228.74	2093.41	Vps4b
ENSMUSG00000059956.9:Serpinb12	0	4.37994	5.28471	0	0	2.8692	0	1.09521	0	Serpinb12
ENSMUSG00000067001.6:Serpinb7	4.4961	8.02989	1.32118	0.925407	2.89334	14.346	22.6874	5.47603	13.5936	Serpinb7
ENSMUSG00000062345.5:Serpinb2	8.9922	19.7097	80.5919	0	10.1267	2.8692	55.3572	0	2.71872	Serpinb2
ENSMUSG00000092572.2:Serpinb10	3.37208	2.18997	23.7812	0	2.89334	4.30381	8.16746	3.28562	7.24992	Serpinb10
ENSMUSG00000026315.8:Serpinb8	2.24805	34.3095	43.5989	9.25407	15.9134	49.4938	61.7097	60.2363	22.656	Serpinb8
ENSMUSG00000100041.1:RP24-306F17.1	3.37208	0	3.96353	0	1.44667	1.4346	0.907496	1.09521	0.90624	RP24-306F17.1
ENSMUSG00000100025.1:RP24-302H24.1	6.74415	2.91996	3.96353	0	2.89334	3.5865	3.62998	3.28562	0.90624	RP24-302H24.1
ENSMUSG00000038702.6:Dsel	4.4961	21.1697	23.7812	17.5827	0	35.1477	42.6523	13.1425	19.9373	Dsel
ENSMUSG00000101875.1:RP23-4E15.2	4.4961	0	0	2.77622	2.89334	1.4346	1.81499	0	0.90624	RP23-4E15.2
ENSMUSG00000070695.4:Cntnap5a	2.24805	2.18997	0	1.85081	5.78668	0	0	0	0.90624	Cntnap5a
ENSMUSG00000026374.9:Tsn	1914.21	1749.79	1552.38	1781.41	2347.94	1769.58	1657.99	1766.57	1672.01	Tsn
ENSMUSG00000026377.7:Nifk	1520.81	1232.22	1387.24	1395.51	2958.44	1351.4	829.451	1292.34	1271.45	Nifk
ENSMUSG00000064302.8:Clasp1	1159.99	897.158	1104.5	1526.92	217	1099.62	1717.89	1022.92	1394.7	Clasp1
ENSMUSG00000080542.1:Gm22710	11.2403	18.2498	27.7447	19.4335	65.1001	5.73841	59.8947	9.85685	18.1248	Gm22710
ENSMUSG00000026380.10:Tfcp2l1	0	11.6798	36.993	3.70163	10.1267	23.6709	12.7049	61.3315	11.7811	Tfcp2l1
ENSMUSG00000096939.1:Gm8321	0	0.72999	2.64236	0.925407	1.44667	1.4346	1.81499	1.09521	0.90624	Gm8321
ENSMUSG00000100767.1:RP24-117M7.2	0	0	2.64236	0	4.34001	0.717301	0.907496	3.28562	0	RP24-117M7.2
ENSMUSG00000037035.5:Inhbb	0	2.18997	3.96353	0	0	0.717301	3.62998	3.28562	0.90624	Inhbb
ENSMUSG00000004451.9:Ralb	528.292	455.514	874.62	672.771	717.548	586.035	412.911	514.747	566.4	Ralb
ENSMUSG00000098447.2:Gm27184	4.4961	5.83992	0	0	5.78668	0.717301	0	2.19041	0	Gm27184
ENSMUSG00000098923.1:Tmem185b	504.687	529.973	449.201	374.79	564.201	461.225	328.513	360.323	505.682	Tmem185b
ENSMUSG00000026383.9:Epb4.1l5	259.65	193.447	105.694	183.231	251.72	100.422	68.0622	254.088	165.842	Epb4.1l5
ENSMUSG00000026384.8:Ptpn4	186.588	221.187	208.746	189.708	141.774	275.444	180.592	198.232	233.81	Ptpn4
ENSMUSG00000036975.5:Tmem177	156.24	164.248	157.22	163.797	363.114	183.629	221.429	170.852	168.561	Tmem177
ENSMUSG00000026387.10:Sctr	5.62013	26.2796	13.2118	32.3892	36.1667	26.5401	0.907496	2.19041	0.90624	Sctr
ENSMUSG00000050777.7:Tmem37	24.7286	88.3288	113.621	33.3146	800.008	122.658	163.349	37.237	89.7177	Tmem37
ENSMUSG00000026385.11:Dbi	2476.23	2465.18	2071.61	2794.73	10326.3	1839.16	491.863	1394.2	1476.26	Dbi
ENSMUSG00000026388.10:3110009E18Rik	67.4415	79.5689	66.0589	32.3892	98.3735	61.6879	65.3397	29.5706	42.5933	3110009E18Rik
ENSMUSG00000026389.11:Steap3	14.6123	22.6297	38.3142	25.9114	18.8067	40.1689	87.1196	12.0473	34.4371	Steap3
ENSMUSG00000026390.2:Marco	56.2013	244.547	154.578	11.1049	50.6334	293.376	365.721	106.235	121.436	Marco
ENSMUSG00000003721.9:Insig2	868.872	930.007	844.233	1023.5	1641.97	865.065	698.772	1240.87	1089.3	Insig2
ENSMUSG00000026339.13:Ccdc93	433.874	335.795	498.084	476.585	300.907	472.701	893.883	441.368	603.556	Ccdc93
ENSMUSG00000085857.1:Gm15392	0	0.72999	1.32118	0	0	0.717301	0.907496	2.19041	3.62496	Gm15392
ENSMUSG00000001674.6:Ddx18	318.099	370.835	231.206	327.594	488.974	372.279	266.804	250.802	285.466	Ddx18
ENSMUSG00000100913.1:RP23-219C1.1	1.12403	0.72999	1.32118	0.925407	1.44667	2.1519	0	2.19041	2.71872	RP23-219C1.1
ENSMUSG00000036815.11:Dpp10	2.24805	0.72999	1.32118	0.925407	0	0	0.907496	16.4281	0	Dpp10
ENSMUSG00000026341.11:Actr3	9124.84	9976.04	11557.7	9649.22	7738.23	11116	11005.2	6754.13	9251.8	Actr3
ENSMUSG00000026342.5:Slc35f5	343.952	254.767	453.164	532.109	406.514	345.739	270.434	482.986	408.714	Slc35f5
ENSMUSG00000026344.4:Lypd1	0	0	0	0.925407	1.44667	0	0.907496	19.7137	0	Lypd1
ENSMUSG00000049690.10:Nckap5	0	25.5497	0	0	0	6.45571	0	17.5233	0.90624	Nckap5
ENSMUSG00000036155.8:Mgat5	367.556	257.686	381.821	482.137	321.161	309.874	490.048	409.607	506.588	Mgat5
ENSMUSG00000099471.1:RP23-323H18.3	1.12403	1.45998	2.64236	2.77622	1.44667	1.4346	4.53748	0	0.90624	RP23-323H18.3
ENSMUSG00000026347.8:Tmem163	531.664	254.037	187.607	176.753	172.154	396.667	526.347	488.462	334.403	Tmem163
ENSMUSG00000026348.7:Acmsd	0	2.91996	0	0	0	0	26.3174	0	14.4998	Acmsd
ENSMUSG00000026349.9:Ccnt2	2473.98	2135.22	2082.18	2306.11	445.574	1992.66	3273.34	2500.35	2707.84	Ccnt2
ENSMUSG00000051590.3:Map3k19	29.2247	16.0598	3.96353	7.40325	0	27.2574	45.3748	0	32.6246	Map3k19
ENSMUSG00000036104.6:Rab3gap1	937.437	924.897	905.007	860.628	325.501	1088.86	1471.05	775.406	1170.86	Rab3gap1
ENSMUSG00000036086.11:Zranb3	153.991	118.988	97.7672	161.021	104.16	119.072	145.199	180.709	119.624	Zranb3
ENSMUSG00000058603.10:Rpl28-ps1	3.37208	5.83992	6.60589	9.25407	39.0601	5.02111	1.81499	9.85685	1.81248	Rpl28-ps1
ENSMUSG00000056211.8:R3hdm1	1442.12	1187.69	1088.65	1284.46	324.054	1085.28	1507.35	1378.86	1353.92	R3hdm1
ENSMUSG00000026353.4:Ubxn4	1387.05	1467.28	1232.66	1757.35	1435.1	1360	1143.44	1499.34	1435.48	Ubxn4
ENSMUSG00000026354.8:Lct	2.24805	2.91996	1.32118	0	4.34001	4.30381	0.907496	1.09521	1.81248	Lct
ENSMUSG00000026355.6:Mcm6	8661.74	6921.04	6612.5	6373.28	8612.02	6480.81	2967.51	4758.67	5100.32	Mcm6
ENSMUSG00000026356.10:Dars	4021.76	3188.6	3162.9	3220.42	4144.71	2867.77	2266.92	3355.71	2939.84	Dars
ENSMUSG00000100078.1:RP23-307G23.3	7.86818	6.56991	10.5694	11.1049	17.36	3.5865	3.62998	10.9521	6.34368	RP23-307G23.3
ENSMUSG00000045382.6:Cxcr4	345.076	198.557	247.06	208.217	386.261	208.735	853.953	340.609	380.621	Cxcr4
ENSMUSG00000097283.1:Gm26686	0	5.83992	1.32118	2.77622	0	0	4.53748	2.19041	0	Gm26686
ENSMUSG00000042581.9:Thsd7b	1.12403	1.45998	7.92707	0.925407	1.44667	2.8692	1.81499	0	0.90624	Thsd7b
ENSMUSG00000089648.1:Gm15790	2.24805	2.18997	1.32118	1.85081	0	2.8692	2.72249	0	2.71872	Gm15790
ENSMUSG00000026401.10:Daf2	2.24805	1.45998	0	0	0	1.4346	8.16746	0	0	Daf2
ENSMUSG00000087691.1:Gm15674	12.3643	25.5497	10.5694	0	1.44667	20.8017	48.0973	3.28562	6.34368	Gm15674
ENSMUSG00000086825.1:Gm15675	73.0616	97.0887	35.6718	9.25407	1.44667	147.764	283.139	12.0473	35.3434	Gm15675
ENSMUSG00000026399.7:Cd55	1612.98	1753.44	482.23	247.084	234.36	2062.24	5050.21	272.706	550.088	Cd55
ENSMUSG00000085526.1:Gm16083	3.37208	3.64995	2.64236	1.85081	0	7.17301	32.6698	0	3.62496	Gm16083
ENSMUSG00000026409.9:Pfkfb2	75.3097	44.5294	99.0884	80.5104	26.04	67.4263	126.142	66.8076	96.9677	Pfkfb2
ENSMUSG00000046404.5:Yod1	288.874	189.067	252.345	302.608	296.567	220.211	528.162	206.994	358.871	Yod1
ENSMUSG00000042510.7:AA986860	8.9922	2.18997	2.64236	9.25407	10.1267	5.02111	10.8899	7.66644	6.34368	AA986860
ENSMUSG00000026415.6:Fcamr	15.7364	2.18997	2.64236	10.1795	0	5.73841	40.8373	5.47603	8.15616	Fcamr
ENSMUSG00000086706.2:Gm15848	28.1006	17.5198	5.28471	28.6876	56.4201	16.4979	98.0095	48.1891	31.7184	Gm15848
ENSMUSG00000026417.8:Pigr	60.6974	26.2796	18.4965	49.972	67.9935	31.5612	196.019	52.5699	64.343	Pigr
ENSMUSG00000042474.6:Faim3	14893.3	6879.43	5657.29	11708.2	28969.6	7485.04	11809.2	16005.3	8169.75	Faim3
ENSMUSG00000026420.11:Il24	3.37208	1.45998	1.32118	0.925407	0	5.02111	15.4274	2.19041	1.81248	Il24
ENSMUSG00000016529.5:Il10	106.782	231.407	232.527	59.226	707.421	302.701	176.962	68.998	47.1245	Il10
ENSMUSG00000016528.5:Mapkapk2	1148.75	1586.27	2018.76	1462.14	1035.82	2757.3	1020.03	1809.28	1928.48	Mapkapk2
ENSMUSG00000016526.8:Dyrk3	79.8058	240.897	105.694	198.962	289.334	132.701	187.852	130.329	283.653	Dyrk3
ENSMUSG00000026427.11:Eif2d	609.222	942.417	849.518	897.645	1819.91	857.892	1018.21	674.647	840.084	Eif2d
ENSMUSG00000026430.10:Rassf5	2089.56	4206.93	4246.27	2448.63	1391.7	5186.8	5414.12	2276.93	3937.61	Rassf5
ENSMUSG00000042349.8:Ikbke	384.417	1149	1655.44	472.883	620.621	1521.4	381.148	1109.44	343.465	Ikbke
ENSMUSG00000102055.1:RP23-31H15.3	1.12403	6.56991	6.60589	1.85081	0	7.89031	0	7.66644	0.90624	RP23-31H15.3
ENSMUSG00000026425.10:Srgap2	474.339	666.481	1126.97	849.523	230.02	882.28	401.113	537.746	733.148	Srgap2
ENSMUSG00000101778.1:RP24-302F18.2	8.9922	2.18997	23.7812	9.25407	4.34001	9.32491	7.25997	2.19041	22.656	RP24-302F18.2
ENSMUSG00000055184.4:Fam72a	133.759	43.0694	50.2048	59.226	188.067	56.6668	17.2424	47.0938	38.9683	Fam72a
ENSMUSG00000004552.11:Ctse	448.486	487.633	321.046	373.864	457.148	357.216	2214.29	1208.01	1540.61	Ctse
ENSMUSG00000052688.7:5430435G22Rik	13.4883	149.648	272.163	24.986	107.054	221.646	39.9298	36.1418	36.2496	5430435G22Rik
ENSMUSG00000042268.5:Slc26a9	2.24805	0	1.32118	0	26.04	2.1519	0	0	7.24992	Slc26a9
ENSMUSG00000042251.7:Pm20d1	19.1084	21.8997	3.96353	30.5384	24.5934	3.5865	29.0399	6.57123	177.623	Pm20d1
ENSMUSG00000013275.9:Slc41a1	664.299	843.138	647.377	764.386	436.894	837.808	985.54	698.741	1152.74	Slc41a1
ENSMUSG00000026433.8:Rab29	316.975	596.402	461.091	310.937	905.615	439.705	381.148	380.036	330.778	Rab29
ENSMUSG00000026434.7:Nucks1	2801.07	1935.93	1602.59	2036.82	1908.16	1638.32	1392.1	2017.37	1942.07	Nucks1
ENSMUSG00000026435.10:Slc45a3	59.5733	14.5998	19.8177	11.1049	7.23335	25.8228	539.052	5.47603	297.247	Slc45a3
ENSMUSG00000026436.10:Elk4	891.352	1102.28	984.278	1612.06	1947.22	692.195	1526.41	1154.35	1639.39	Elk4
ENSMUSG00000059149.12:Mfsd4	636.198	483.983	709.473	1412.17	182.28	442.575	1381.21	692.17	1536.08	Mfsd4
ENSMUSG00000026437.6:Cdk18	4.4961	1.45998	10.5694	3.70163	4.34001	10.0422	19.9649	9.85685	9.0624	Cdk18
ENSMUSG00000042115.4:Klhdc8a	0	3.64995	0	0	1.44667	0.717301	0	3.28562	0	Klhdc8a
ENSMUSG00000009772.10:Nuak2	871.12	784.739	656.626	263.741	235.807	1116.12	1712.44	443.558	650.68	Nuak2
ENSMUSG00000100658.1:RP23-217K18.4	52.8292	75.919	36.993	47.1957	1.44667	105.443	217.799	19.7137	83.3741	RP23-217K18.4
ENSMUSG00000042066.10:Tmcc2	12.3643	34.3095	29.0659	50.8974	17.36	22.2363	1236.92	7.66644	2022.73	Tmcc2
ENSMUSG00000042046.10:Dstyk	109.03	85.4088	225.921	22.2098	15.9134	220.211	385.686	118.282	136.842	Dstyk
ENSMUSG00000097760.2:6030442K20Rik	6.74415	19.7097	15.8541	9.25407	7.23335	7.17301	16.3349	15.3329	22.656	6030442K20Rik
ENSMUSG00000026439.9:Rbbp5	893.6	677.431	704.188	671.845	251.72	764.643	804.949	692.17	706.867	Rbbp5
ENSMUSG00000048174.2:Tmem81	52.8292	58.3992	42.2777	31.4638	18.8067	90.3799	60.8022	49.2843	47.1245	Tmem81
ENSMUSG00000026442.9:Nfasc	6.74415	5.10993	6.60589	3.70163	20.2534	5.73841	126.142	5.47603	18.1248	Nfasc
ENSMUSG00000054387.8:Mdm4	2240.18	1721.32	1792.84	2939.09	895.488	1623.25	3492.95	2563.88	2339.01	Mdm4
ENSMUSG00000100228.1:RP23-393D20.3	4.4961	3.64995	3.96353	3.70163	15.9134	3.5865	5.44497	6.57123	1.81248	RP23-393D20.3
ENSMUSG00000026447.11:Pik3c2b	500.191	356.965	191.571	553.393	92.5868	272.574	773.186	537.746	481.213	Pik3c2b
ENSMUSG00000101102.1:RP23-393D20.4	0	3.64995	0	0.925407	0	0.717301	1.81499	8.76165	6.34368	RP23-393D20.4
ENSMUSG00000046062.5:Ppp1r15b	1991.77	1273.1	1858.9	2094.2	1497.3	1531.44	1202.43	1145.59	2064.41	Ppp1r15b
ENSMUSG00000041757.10:Plekha6	3.37208	27.0096	30.3871	11.1049	5.78668	28.692	41.7448	9.85685	12.6874	Plekha6
ENSMUSG00000101693.1:RP24-187D4.1	2.24805	1.45998	0	0	0	0.717301	6.35247	0	0	RP24-187D4.1
ENSMUSG00000070644.8:Etnk2	5.62013	7.2999	9.24825	16.6573	17.36	6.45571	6.35247	5.47603	4.5312	Etnk2
ENSMUSG00000070643.6:Sox13	2.24805	2.18997	6.60589	0	4.34001	2.1519	0	1.09521	4.5312	Sox13
ENSMUSG00000090553.3:Snrpe	1493.83	1234.41	1062.23	1006.84	5041.64	1087.43	606.207	1106.16	970.583	Snrpe
ENSMUSG00000094410.2:Zbed6	1642.2	1786.29	1510.11	1987.77	1035.82	1565.87	2097.22	1727.14	1749.95	Zbed6
ENSMUSG00000051998.9:Lax1	1950.18	4001.81	2053.11	870.808	2077.42	4133.81	5498.52	1444.58	1284.14	Lax1
ENSMUSG00000026463.12:Atp2b4	14.6123	169.358	155.899	30.5384	21.7	124.093	70.7847	40.5226	78.8429	Atp2b4
ENSMUSG00000100830.1:RP23-18J18.2	0	0.72999	1.32118	2.77622	8.68002	0.717301	0	1.09521	0	RP23-18J18.2
ENSMUSG00000041577.5:Prelp	0	3.64995	9.24825	0	1.44667	14.346	1.81499	24.0945	0	Prelp
ENSMUSG00000041559.7:Fmod	0	4.37994	1.32118	0.925407	0	2.8692	0.907496	6.57123	0	Fmod
ENSMUSG00000020423.6:Btg2	4107.19	3054.28	3273.88	4018.12	4085.39	2682.71	7074.84	3868.27	4938.1	Btg2
ENSMUSG00000073559.2:Gm8618	0	0	0	1.85081	4.34001	0	3.62998	2.19041	0.90624	Gm8618
ENSMUSG00000026450.9:Chit1	0	6.56991	6.60589	0	953.355	2.1519	0	5.47603	0	Chit1
ENSMUSG00000064246.5:Chil1	24.7286	11.6798	265.557	32.3892	15.9134	35.865	52.6347	109.521	19.031	Chil1
ENSMUSG00000042429.8:Adora1	6.74415	4.37994	11.8906	71.2563	5.78668	3.5865	0	4.38082	9.96864	Adora1
ENSMUSG00000026458.8:Ppfia4	47.2091	110.958	126.833	39.7925	98.3735	132.701	183.314	63.5219	158.592	Ppfia4
ENSMUSG00000042305.7:Tmem183a	1452.24	1186.23	1237.94	1410.32	1809.78	1150.55	1314.96	929.83	1216.17	Tmem183a
ENSMUSG00000026456.13:Cyb5r1	551.896	499.313	704.188	652.412	509.228	487.765	841.248	352.656	658.836	Cyb5r1
ENSMUSG00000026457.9:Adipor1	2756.11	3022.89	3692.69	3672.94	6389.94	3155.41	4500.27	3126.81	3594.15	Adipor1
ENSMUSG00000101061.1:RP24-547I3.1	0	0	0	4.62703	2.89334	0	0.907496	2.19041	4.5312	RP24-547I3.1
ENSMUSG00000026455.9:Klhl12	727.244	684.001	614.348	619.097	335.627	592.491	936.535	504.89	792.054	Klhl12
ENSMUSG00000042229.9:Rabif	1052.09	969.427	864.051	829.164	1549.38	967.639	757.759	781.977	879.053	Rabif
ENSMUSG00000042207.12:Kdm5b	358.564	560.632	741.181	451.599	104.16	634.094	884.808	581.554	622.587	Kdm5b
ENSMUSG00000073557.6:Ppp1r12b	140.503	134.318	233.849	242.457	41.9534	170.718	331.236	190.566	236.529	Ppp1r12b
ENSMUSG00000101168.1:RP24-88L2.2	2.24805	4.37994	0	0	0	0.717301	4.53748	1.09521	0.90624	RP24-88L2.2
ENSMUSG00000026429.8:Ube2t	381.045	285.426	191.571	178.604	718.995	203.713	110.714	178.519	164.936	Ube2t
ENSMUSG00000042793.8:Lgr6	12.3643	2.91996	3.96353	0	13.02	2.1519	0	0	0	Lgr6
ENSMUSG00000097993.2:Ptprv	77.5577	118.258	165.147	99.0185	47.7401	239.579	86.2121	49.2843	193.029	Ptprv
ENSMUSG00000031506.6:Ptpn7	836.275	1965.86	1915.71	893.018	1190.61	2610.98	1408.43	865.213	1083.86	Ptpn7
ENSMUSG00000026426.5:Arl8a	698.02	638.741	623.596	568.2	277.761	944.685	657.027	653.838	735.867	Arl8a
ENSMUSG00000087721.1:Gm26280	6.74415	4.37994	5.28471	4.62703	0	7.89031	7.25997	5.47603	7.24992	Gm26280
ENSMUSG00000085311.1:Gm15445	12.3643	32.8496	26.4236	15.7319	10.1267	20.0844	31.7623	20.8089	22.656	Gm15445
ENSMUSG00000079139.4:Gm4204	66.3175	42.3394	34.3506	27.7622	40.5067	29.4093	25.4099	39.4274	21.7498	Gm4204
ENSMUSG00000097680.1:Gm26642	8.9922	14.5998	5.28471	10.1795	0	5.73841	15.4274	13.1425	10.8749	Gm26642
ENSMUSG00000003051.8:Elf3	4.4961	0.72999	6.60589	23.1352	8.68002	4.30381	0	3.28562	24.4685	Elf3
ENSMUSG00000041926.10:Rnpep	1097.05	1197.91	1708.28	1326.11	1492.96	1487.68	942.888	1055.78	1053.96	Rnpep
ENSMUSG00000062580.4:Timm17a	1016.12	1124.91	1023.91	1161.39	3704.92	946.837	612.56	803.881	939.771	Timm17a
ENSMUSG00000041889.7:Shisa4	1.12403	7.2999	1.32118	0.925407	1.44667	10.7595	7.25997	10.9521	0.90624	Shisa4
ENSMUSG00000041879.8:Ipo9	1862.51	1305.95	1884	1787.89	828.942	1677.77	1654.36	1192.68	1709.17	Ipo9
ENSMUSG00000100620.1:RP23-2M16.2	2.24805	5.10993	0	2.77622	0	7.17301	2.72249	3.28562	6.34368	RP23-2M16.2
ENSMUSG00000009418.10:Nav1	51.7052	86.1388	83.2342	4.62703	13.02	78.1858	186.944	100.759	70.6867	Nav1
ENSMUSG00000090399.1:Nav1	0	0.72999	5.28471	0	0	2.8692	4.53748	1.09521	0.90624	Nav1
ENSMUSG00000026421.9:Csrp1	1140.89	1466.55	1444.05	1122.52	2566.39	1776.75	1059.05	900.259	1037.64	Csrp1
ENSMUSG00000041801.5:Phlda3	191.084	111.688	138.724	177.678	491.868	211.604	49.0048	132.52	180.342	Phlda3
ENSMUSG00000026418.11:Tnni1	2.24805	0	1.32118	0.925407	11.5734	1.4346	9.07496	0	3.62496	Tnni1
ENSMUSG00000041782.9:Lad1	14.6123	45.2594	29.0659	0	7.23335	45.9073	4.53748	22.9993	13.5936	Lad1
ENSMUSG00000051985.7:Igfn1	0	2.18997	0	0.925407	0	0	6.35247	0	3.62496	Igfn1
ENSMUSG00000026411.12:Tmem9	537.284	462.814	392.39	741.251	1274.52	317.764	422.893	314.324	695.992	Tmem9
ENSMUSG00000026407.12:Cacna1s	337.208	605.892	323.689	393.298	2115.03	253.207	278.601	530.08	455.839	Cacna1s
ENSMUSG00000086264.4:Gm15850	2.24805	2.91996	3.96353	3.70163	0	1.4346	8.16746	1.09521	3.62496	Gm15850
ENSMUSG00000041642.13:Kif21b	745.229	1092.8	1079.4	693.13	167.814	1218.69	1822.25	513.652	1028.58	Kif21b
ENSMUSG00000041605.11:5730559C18Rik	0	6.56991	1.32118	7.40325	4.34001	0.717301	0	7.66644	32.6246	5730559C18Rik
ENSMUSG00000052759.6:Gpr25	0	0.72999	0	0.925407	0	2.8692	0	1.09521	3.62496	Gpr25
ENSMUSG00000097433.1:Gm26781	2.24805	1.45998	1.32118	0.925407	0	0	3.62998	0	1.81248	Gm26781
ENSMUSG00000041570.9:Camsap2	327.091	196.367	252.345	327.594	70.8868	289.072	398.391	229.993	328.965	Camsap2
ENSMUSG00000097403.1:9230116N13Rik	39.3409	59.8592	21.1389	46.2703	65.1001	40.8862	101.64	39.4274	79.7491	9230116N13Rik
ENSMUSG00000026404.7:Ddx59	275.386	298.566	258.951	239.68	345.754	243.165	353.016	208.089	263.716	Ddx59
ENSMUSG00000041498.8:Kif14	125.891	138.698	112.3	85.1374	50.6334	87.5107	25.4099	106.235	57.9994	Kif14
ENSMUSG00000099337.1:RP24-401K1.1	0	2.18997	0	0.925407	1.44667	0	0.907496	3.28562	1.81248	RP24-401K1.1
ENSMUSG00000097229.1:Gm26598	1.12403	1.45998	0	1.85081	0	0	8.16746	0	0	Gm26598
ENSMUSG00000041483.9:Zfp281	1082.44	930.007	1030.52	1050.34	282.101	993.462	704.217	1005.4	1204.39	Zfp281
ENSMUSG00000097113.2:Gm19705	12.3643	102.929	109.658	29.613	153.347	81.7723	16.3349	50.3795	48.937	Gm19705
ENSMUSG00000097448.1:Gm16880	2.24805	2.18997	0	0.925407	1.44667	0.717301	0	18.6185	0.90624	Gm16880
ENSMUSG00000098243.3:Gm4258	5.62013	8.02989	2.64236	0.925407	1.44667	3.5865	14.5199	5.47603	5.43744	Gm4258
ENSMUSG00000098206.1:A430106G13Rik	1.12403	1.45998	0	0	1.44667	8.60761	6.35247	4.38082	0.90624	A430106G13Rik
ENSMUSG00000026395.11:Ptprc	19803.1	29938.4	31854.9	17458.7	3651.39	32072	33290.6	15822.4	17071.7	Ptprc
ENSMUSG00000099459.1:RP24-414I2.1	2.24805	0	1.32118	4.62703	5.78668	1.4346	1.81499	0	0.90624	RP24-414I2.1
ENSMUSG00000026394.4:Atp6v1g3	0	39.4195	15.8541	0	13.02	12.9114	4.53748	5.47603	0	Atp6v1g3
ENSMUSG00000026393.5:Nek7	5291.91	3566	3906.72	7361.61	2278.5	2948.11	3066.43	4872.57	5277.03	Nek7
ENSMUSG00000079283.1:2310009B15Rik	56.2013	54.7493	56.8107	54.599	256.06	45.9073	52.6347	52.5699	50.7494	2310009B15Rik
ENSMUSG00000056268.10:Dennd1b	803.678	742.4	776.853	809.731	535.268	896.626	1395.73	798.405	940.677	Dennd1b
ENSMUSG00000086113.1:4930596I21Rik	3.37208	11.6798	5.28471	2.77622	4.34001	6.45571	6.35247	13.1425	6.34368	4930596I21Rik
ENSMUSG00000085361.1:Gm16305	1.12403	7.2999	2.64236	2.77622	4.34001	2.8692	3.62998	4.38082	0	Gm16305
ENSMUSG00000033964.7:Zbtb41	314.727	207.317	282.732	331.296	195.3	280.465	281.324	314.324	453.12	Zbtb41
ENSMUSG00000033952.9:Aspm	707.012	514.643	402.959	506.198	115.734	441.857	221.429	474.224	409.62	Aspm
ENSMUSG00000026365.10:Cfh	14.6123	18.9797	177.038	3.70163	5.78668	31.5612	78.9521	25.1897	26.281	Cfh
ENSMUSG00000052726.10:Kcnt2	0	0.72999	11.8906	11.1049	0	1.4346	0	0	28.0934	Kcnt2
ENSMUSG00000101795.1:RP23-278M14.1	46.085	28.4696	64.7377	48.1212	118.627	28.692	35.3923	50.3795	39.8746	RP23-278M14.1
ENSMUSG00000026361.8:Cdc73	773.329	695.68	573.391	694.055	202.534	765.36	604.392	630.839	745.835	Cdc73
ENSMUSG00000033849.3:B3galt2	4.4961	6.56991	14.533	9.25407	1.44667	12.9114	25.4099	10.9521	6.34368	B3galt2
ENSMUSG00000089640.1:Gm6397	1.12403	0.72999	1.32118	0.925407	0	1.4346	0	2.19041	1.81248	Gm6397
ENSMUSG00000018196.13:Glrx2	510.307	522.673	508.654	529.333	1148.66	437.554	372.981	499.414	503.869	Glrx2
ENSMUSG00000018199.8:Trove2	85.4259	67.8891	183.644	127.706	21.7	148.481	210.539	199.327	212.06	Trove2
ENSMUSG00000018189.7:Uchl5	1480.34	1229.3	1093.94	1128.07	1384.46	1273.21	668.824	949.543	963.333	Uchl5
ENSMUSG00000100455.1:RP23-90A8.2	65.1935	76.649	83.2342	68.4801	104.16	58.1014	147.922	61.3315	106.936	RP23-90A8.2
ENSMUSG00000026360.4:Rgs2	862.127	684.001	1296.08	469.181	338.521	631.225	1873.07	347.18	496.619	Rgs2
ENSMUSG00000051079.3:Rgs13	121.395	2.18997	1.32118	91.6153	2.89334	12.9114	176.962	0	36.2496	Rgs13
ENSMUSG00000026358.8:Rgs1	451.858	2939.67	3045.32	693.13	1294.77	2394.35	1485.57	1011.97	376.09	Rgs1
ENSMUSG00000100441.1:RP24-292B21.3	4.4961	5.10993	5.28471	3.70163	17.36	2.8692	2.72249	4.38082	2.71872	RP24-292B21.3
ENSMUSG00000026357.3:Rgs18	213.565	63.5091	81.913	63.8531	27.4867	129.831	404.743	1.09521	147.717	Rgs18
ENSMUSG00000101049.1:RP24-81G13.1	4.4961	0	3.96353	0	0	1.4346	1.81499	0	1.81248	RP24-81G13.1
ENSMUSG00000097130.1:Gm5262	4.4961	2.18997	7.92707	5.55244	18.8067	7.17301	2.72249	6.57123	0.90624	Gm5262
ENSMUSG00000099842.1:RP23-91L14.2	2.24805	0.72999	1.32118	1.85081	1.44667	0	1.81499	1.09521	0.90624	RP23-91L14.2
ENSMUSG00000082588.1:Gm15443	2.24805	1.45998	1.32118	6.47785	4.34001	1.4346	1.81499	2.19041	0.90624	Gm15443
ENSMUSG00000056220.9:Pla2g4a	74.1857	397.845	1088.65	39.7925	326.947	881.563	215.984	440.273	150.436	Pla2g4a
ENSMUSG00000097028.2:Ptgs2os	0	5.10993	6.60589	0.925407	4.34001	9.32491	0	0	0	Ptgs2os
ENSMUSG00000032487.8:Ptgs2	19.1084	260.606	508.654	10.1795	52.0801	771.099	19.0574	256.278	12.6874	Ptgs2
ENSMUSG00000097754.1:Ptgs2os2	0	18.9797	30.3871	0.925407	13.02	16.4979	0	31.761	0	Ptgs2os2
ENSMUSG00000081535.3:Gm15453	2.24805	1.45998	0	2.77622	2.89334	1.4346	0.907496	1.09521	0.90624	Gm15453
ENSMUSG00000006010.9:BC003331	650.811	643.121	688.334	983.707	397.834	530.085	694.234	694.36	718.648	BC003331
ENSMUSG00000006005.12:Tpr	3009.02	3595.93	2865.64	2940.94	392.047	3042.79	3137.21	2970.2	3147.37	Tpr
ENSMUSG00000006014.11:Prg4	3.37208	173.008	60.7742	8.32866	0	8.60761	125.234	19.7137	5.43744	Prg4
ENSMUSG00000066842.13:Hmcn1	0	3.64995	0	4.62703	0	0.717301	0	5.47603	0	Hmcn1
ENSMUSG00000100595.1:RP24-245K18.3	0	2.18997	0	0.925407	2.89334	0.717301	0.907496	1.09521	0.90624	RP24-245K18.3
ENSMUSG00000097426.1:Gm8941	3.37208	2.18997	5.28471	0.925407	8.68002	0.717301	0	4.38082	2.71872	Gm8941
ENSMUSG00000100954.1:RP24-167M10.2	40.4649	25.5497	36.993	60.1514	39.0601	26.5401	82.5821	43.8082	47.1245	RP24-167M10.2
ENSMUSG00000023150.9:Ivns1abp	11036.8	6274.99	8717.13	13251.8	3434.39	6792.12	9857.22	9023.4	15701.5	Ivns1abp
ENSMUSG00000052748.9:Swt1	787.942	681.811	613.027	622.799	245.934	628.356	941.98	665.885	680.586	Swt1
ENSMUSG00000053286.6:Trmt1l	1532.05	1468.74	1026.56	1217.84	622.068	1309.07	1347.63	1540.95	1401.05	Trmt1l
ENSMUSG00000026484.8:Rnf2	1516.31	1344.64	1071.48	1127.15	801.455	1248.82	1628.95	1421.58	1403.77	Rnf2
ENSMUSG00000100551.1:RP24-137J11.1	1.12403	0	3.96353	0	8.68002	1.4346	2.72249	0	0	RP24-137J11.1
ENSMUSG00000026483.8:Fam129a	415.889	817.589	1179.81	907.824	407.961	819.875	357.553	935.306	901.709	Fam129a
ENSMUSG00000100594.1:RP23-370J16.1	11.2403	16.7898	19.8177	19.4335	7.23335	23.6709	31.7623	53.6651	28.9997	RP23-370J16.1
ENSMUSG00000043019.7:Edem3	518.176	448.214	586.603	651.486	75.2268	520.043	845.786	545.412	860.928	Edem3
ENSMUSG00000032666.11:1700025G04Rik	16.8604	167.168	198.177	10.1795	56.4201	285.486	41.7448	62.4267	21.7498	1700025G04Rik
ENSMUSG00000014980.9:Tsen15	138.255	120.448	103.052	84.212	222.787	106.878	85.3046	123.758	96.0614	Tsen15
ENSMUSG00000026482.8:Rgl1	287.75	694.221	1245.87	62.0023	231.467	1500.59	864.843	589.221	443.151	Rgl1
ENSMUSG00000080950.1:Gm7278	3.37208	0.72999	1.32118	1.85081	1.44667	0.717301	6.35247	0	1.81248	Gm7278
ENSMUSG00000008475.8:Arpc5	7702.94	8486.86	8928.52	6816.55	10653.3	9134.11	6196.38	6793.56	6754.21	Arpc5
ENSMUSG00000026480.7:Ncf2	629.454	476.683	940.679	515.452	773.968	652.027	1092.62	636.315	520.182	Ncf2
ENSMUSG00000042772.10:Smg7	1400.54	1193.53	1481.04	1485.28	284.994	1392.28	1583.58	1107.25	1408.3	Smg7
ENSMUSG00000100394.1:RP23-258M15.1	23.6045	41.6094	15.8541	12.0303	2.89334	22.2363	39.9298	45.9986	40.7808	RP23-258M15.1
ENSMUSG00000100702.1:RP23-258M15.4	2.24805	4.37994	0	0	5.78668	0.717301	0	0	0	RP23-258M15.4
ENSMUSG00000042751.9:Nmnat2	0	12.4098	19.8177	0	7.23335	17.9325	6.35247	0	0.90624	Nmnat2
ENSMUSG00000026479.8:Lamc2	4.4961	21.8997	27.7447	0.925407	11.5734	17.9325	1.81499	18.6185	9.96864	Lamc2
ENSMUSG00000026478.9:Lamc1	442.866	343.825	531.114	809.731	82.4602	598.946	380.241	416.178	642.524	Lamc1
ENSMUSG00000079138.3:Gm8818	156.24	70.809	71.3436	145.289	4.34001	57.3841	543.59	50.3795	19.031	Gm8818
ENSMUSG00000073538.5:E330020D12Rik	547.4	451.134	161.184	248.934	856.428	347.174	440.135	224.517	878.146	E330020D12Rik
ENSMUSG00000042708.7:Shcbp1l	19.1084	10.2199	7.92707	14.8065	39.0601	10.7595	21.7799	21.9041	16.3123	Shcbp1l
ENSMUSG00000064435.1:Gm25588	0	0	0	0	4.34001	1.4346	0.907496	2.19041	1.81248	Gm25588
ENSMUSG00000042699.6:Dhx9	871.12	945.337	952.569	1187.3	257.507	852.154	977.373	949.543	1228.86	Dhx9
ENSMUSG00000042684.8:Npl	8.9922	65.6991	103.052	12.0303	53.5268	142.743	116.159	105.14	52.5619	Npl
ENSMUSG00000042671.7:Rgs8	1.12403	0	17.1753	0	1.44667	19.3671	0	0	0	Rgs8
ENSMUSG00000100334.1:RP23-184B11.4	2.24805	8.75988	5.28471	3.70163	11.5734	1.4346	0	2.19041	0	RP23-184B11.4
ENSMUSG00000026475.7:Rgs16	60.6974	509.533	462.412	61.0768	341.414	494.938	19.0574	152.234	95.1552	Rgs16
ENSMUSG00000099568.1:RP23-184B11.6	0	2.91996	1.32118	0	0	0.717301	3.62998	1.09521	0.90624	RP23-184B11.6
ENSMUSG00000066800.6:Rnasel	58.4493	315.356	488.836	121.228	52.0801	392.364	426.523	281.468	309.934	Rnasel
ENSMUSG00000100183.1:RP23-184B11.7	0	3.64995	5.28471	0	0	1.4346	15.4274	6.57123	0	RP23-184B11.7
ENSMUSG00000042641.13:Rgsl1	1.12403	0.72999	5.28471	0	0	9.32491	0	2.19041	0.90624	Rgsl1
ENSMUSG00000045968.7:5830403L16Rik	0	5.10993	2.64236	0.925407	2.89334	2.8692	19.0574	0	0.90624	5830403L16Rik
ENSMUSG00000026473.10:Glul	205.697	202.207	270.842	151.767	283.547	213.756	503.66	178.519	280.934	Glul
ENSMUSG00000101903.1:RP23-218F13.7	0	0.72999	0	0	1.44667	2.1519	6.35247	0	3.62496	RP23-218F13.7
ENSMUSG00000100627.1:RP24-255G23.1	0	0.72999	1.32118	1.85081	5.78668	0	10.8899	8.76165	4.5312	RP24-255G23.1
ENSMUSG00000004110.9:Cacna1e	818.29	892.048	866.693	2575.41	366.007	387.343	922.016	577.173	1756.29	Cacna1e
ENSMUSG00000101880.1:RP23-76L21.2	6.74415	5.10993	2.64236	6.47785	1.44667	2.8692	24.5024	8.76165	13.5936	RP23-76L21.2
ENSMUSG00000096950.2:Gm9530	2.24805	14.5998	18.4965	4.62703	18.8067	11.4768	14.5199	4.38082	7.24992	Gm9530
ENSMUSG00000056708.5:Ier5	1871.5	1607.44	1314.57	1091.98	733.461	1624.69	4363.24	2078.7	1775.32	Ier5
ENSMUSG00000026471.9:Mr1	106.782	153.298	215.352	158.245	92.5868	206.583	217.799	308.848	196.654	Mr1
ENSMUSG00000026470.9:Stx6	921.701	1222	1013.34	1095.68	1280.3	1141.23	660.657	1101.78	1190.8	Stx6
ENSMUSG00000033722.4:BC034090	0	5.83992	6.60589	4.62703	8.68002	4.30381	9.07496	0	3.62496	BC034090
ENSMUSG00000026469.9:Xpr1	548.524	615.382	599.815	512.675	177.94	523.63	1059.05	443.558	685.117	Xpr1
ENSMUSG00000073535.4:Gm5532	3.37208	15.3298	6.60589	3.70163	4.34001	10.0422	3.62998	0	6.34368	Gm5532
ENSMUSG00000033701.8:Acbd6	339.456	478.143	285.374	289.652	860.768	369.41	312.178	434.797	411.433	Acbd6
ENSMUSG00000033684.9:Qsox1	256.278	373.755	364.645	353.505	277.761	367.975	362.998	282.563	401.464	Qsox1
ENSMUSG00000033671.12:Cep350	847.515	1058.49	1009.38	948.542	218.447	824.896	1250.53	1181.73	1208.92	Cep350
ENSMUSG00000026466.11:Tor1aip1	1497.2	1674.6	1543.14	1686.09	1656.44	1527.85	1809.55	1446.77	1635.76	Tor1aip1
ENSMUSG00000050565.11:Tor1aip2	1071.2	1071.63	1005.42	930.959	724.781	1100.34	610.745	1041.54	977.833	Tor1aip2
ENSMUSG00000026601.8:Axdnd1	2.24805	2.18997	5.28471	3.70163	1.44667	7.17301	11.7974	2.19041	2.71872	Axdnd1
ENSMUSG00000078193.2:Gm2000	94.4181	50.3693	50.2048	99.9439	172.154	63.8398	62.6172	111.711	94.2489	Gm2000
ENSMUSG00000026600.7:Soat1	1094.8	1504.51	1889.28	858.778	480.294	1857.09	1550.91	2644.92	1208.02	Soat1
ENSMUSG00000026596.8:Abl2	259.65	243.817	203.461	264.666	435.447	261.098	343.033	308.848	258.278	Abl2
ENSMUSG00000060519.6:Tor3a	2143.52	1653.43	1930.24	2184.89	2077.42	2067.26	1603.54	2262.7	2252.01	Tor3a
ENSMUSG00000033557.12:Fam20b	1054.34	695.68	916.898	974.453	546.841	1080.97	1061.77	950.639	938.864	Fam20b
ENSMUSG00000046057.4:Gm15428	4.4961	4.37994	3.96353	0.925407	7.23335	2.8692	0.907496	1.09521	0	Gm15428
ENSMUSG00000026594.9:Ralgps2	4417.42	2928.72	2137.67	4456.76	1027.14	2951.69	7498.64	3270.28	3685.68	Ralgps2
ENSMUSG00000101964.1:RP24-444I15.5	25.8526	32.8496	23.7812	17.5827	1.44667	20.8017	58.9872	14.2377	45.312	RP24-444I15.5
ENSMUSG00000033544.6:Angptl1	68.5655	105.849	26.4236	39.7925	7.23335	49.4938	138.847	84.3308	59.8118	Angptl1
ENSMUSG00000101905.1:RP24-444I15.2	14.6123	25.5497	6.60589	24.0606	2.89334	26.5401	46.2823	15.3329	23.5622	RP24-444I15.2
ENSMUSG00000101768.1:RP24-329K22.2	1.12403	4.37994	0	0	2.89334	0	11.7974	2.19041	0.90624	RP24-329K22.2
ENSMUSG00000070565.6:Rasal2	28.1006	47.4494	23.7812	32.3892	1.44667	67.4263	7.25997	51.4747	44.4058	Rasal2
ENSMUSG00000049881.8:2810025M15Rik	74.1857	93.4387	87.1978	111.049	208.32	138.439	45.3748	177.423	207.529	2810025M15Rik
ENSMUSG00000033488.6:BC026585	59.5733	113.878	129.475	153.618	156.24	146.329	158.812	332.943	239.247	BC026585
ENSMUSG00000026589.9:Sec16b	12.3643	20.4397	31.7083	54.599	0	15.7806	14.5199	21.9041	51.6557	Sec16b
ENSMUSG00000004031.8:Brinp2	59.5733	0	26.4236	11.1049	24.5934	16.4979	0.907496	13.1425	56.1869	Brinp2
ENSMUSG00000026587.10:Astn1	645.19	246.737	214.031	594.111	626.408	227.384	0	394.274	313.559	Astn1
ENSMUSG00000073530.6:Pappa2	5.62013	0	1.32118	5.55244	4.34001	2.8692	14.5199	6.57123	0	Pappa2
ENSMUSG00000047661.4:1600012P17Rik	0	3.64995	0	0	4.34001	3.5865	2.72249	0	0	1600012P17Rik
ENSMUSG00000061992.1:Gm4953	5.62013	3.64995	2.64236	0	7.23335	3.5865	0.907496	0	0	Gm4953
ENSMUSG00000040782.7:Rfwd2	92.1701	77.3789	39.6353	43.4941	52.0801	48.0592	49.9123	76.6644	58.9056	Rfwd2
ENSMUSG00000088145.1:Gm24719	2.24805	0	0	0.925407	0	2.1519	8.16746	1.09521	1.81248	Gm24719
ENSMUSG00000090394.3:4930523C07Rik	1732.12	1546.12	1018.63	1125.29	1313.58	1652.66	2574.57	1308.77	1215.27	4930523C07Rik
ENSMUSG00000026729.4:4930562F07Rik	13.4883	1.45998	10.5694	12.9557	1.44667	17.2152	30.8549	13.1425	5.43744	4930562F07Rik
ENSMUSG00000026725.12:Tnn	0	3.64995	0	0	0	2.1519	9.07496	1.09521	0	Tnn
ENSMUSG00000058267.8:Mrps14	1666.93	1450.49	1451.97	1527.85	5584.14	1384.39	986.448	1481.81	1348.48	Mrps14
ENSMUSG00000014226.5:Cacybp	2908.98	2206.03	2038.58	2013.69	4248.87	2299.67	1363.97	1672.38	1700.11	Cacybp
ENSMUSG00000026721.10:Rabgap1l	1827.67	2526.5	2308.1	2439.37	1160.23	2019.2	3154.45	4308.54	4307.36	Rabgap1l
ENSMUSG00000040423.5:Rc3h1	640.694	729.26	792.707	782.894	868.002	540.128	769.556	915.592	1003.21	Rc3h1
ENSMUSG00000026715.7:Serpinc1	165.232	94.8987	124.191	167.499	558.414	111.899	76.2296	765.549	213.873	Serpinc1
ENSMUSG00000043467.14:Zbtb37	107.906	81.7589	93.8037	119.377	76.6735	114.768	223.244	166.471	135.936	Zbtb37
ENSMUSG00000053332.8:Gas5	3282.15	2922.88	2321.31	3077.9	6297.35	2565.79	2925.77	4754.29	3431.93	Gas5
ENSMUSG00000026709.5:Dars2	857.631	629.981	635.487	851.374	758.055	590.339	573.537	738.169	697.805	Dars2
ENSMUSG00000026708.11:Cenpl	600.229	507.343	392.39	426.613	779.755	473.419	274.971	445.749	392.402	Cenpl
ENSMUSG00000026705.11:Klhl20	460.85	524.863	572.07	546.915	95.4802	575.275	697.864	393.179	523.807	Klhl20
ENSMUSG00000026701.10:Prdx6	2285.14	2594.38	2335.84	2742.91	5482.88	2131.1	1696.11	3149.81	2098.85	Prdx6
ENSMUSG00000026700.4:Tnfsf4	159.612	192.717	227.243	31.4638	159.134	324.937	113.437	132.52	46.2182	Tnfsf4
ENSMUSG00000066755.2:Tnfsf18	12.3643	10.2199	6.60589	9.25407	7.23335	3.5865	15.4274	16.4281	16.3123	Tnfsf18
ENSMUSG00000040323.13:Gm15429	4.4961	7.2999	2.64236	7.40325	13.02	3.5865	0.907496	4.38082	3.62496	Gm15429
ENSMUSG00000000817.9:Fasl	53.9532	807.369	969.745	19.4335	1203.63	1056.58	102.547	300.086	25.3747	Fasl
ENSMUSG00000040297.7:Suco	600.229	736.56	1021.27	1051.26	109.947	831.352	1276.85	722.836	1412.83	Suco
ENSMUSG00000086277.2:4930558K02Rik	2.24805	4.37994	1.32118	3.70163	5.78668	1.4346	5.44497	4.38082	1.81248	4930558K02Rik
ENSMUSG00000026698.7:Pigc	314.727	413.174	387.105	487.689	533.821	374.431	376.611	381.132	482.12	Pigc
ENSMUSG00000040265.11:Dnm3	1449.99	1611.09	741.181	1676.84	1626.06	811.985	69.8772	2027.23	614.431	Dnm3
ENSMUSG00000090260.1:2810442N19Rik	6.74415	3.64995	1.32118	11.1049	10.1267	4.30381	0	16.4281	3.62496	2810442N19Rik
ENSMUSG00000078190.6:Dnm3os	1.12403	6.56991	2.64236	7.40325	5.78668	4.30381	0.907496	17.5233	1.81248	Dnm3os
ENSMUSG00000026694.14:Mettl13	391.161	359.885	365.966	414.582	240.147	378.018	312.178	316.514	391.496	Mettl13
ENSMUSG00000026696.10:Vamp4	736.237	999.356	1079.4	638.531	1171.8	1095.32	1096.25	882.736	751.273	Vamp4
ENSMUSG00000040225.10:Prrc2c	1650.07	2116.97	2061.04	1966.49	403.621	1393	2044.59	2150.98	1845.1	Prrc2c
ENSMUSG00000098259.1:Gm27616	1.12403	0	0	6.47785	0	2.1519	12.7049	6.57123	0.90624	Gm27616
ENSMUSG00000040181.9:Fmo1	0	3.64995	7.92707	0	1.44667	5.02111	0.907496	7.66644	1.81248	Fmo1
ENSMUSG00000026586.11:Prrx1	0	5.10993	3.96353	0	0	8.60761	0.907496	16.4281	0	Prrx1
ENSMUSG00000040124.5:Gorab	196.704	190.527	173.074	163.797	115.734	177.891	190.574	173.043	168.561	Gorab
ENSMUSG00000102117.1:Rpsa-ps1	8.9922	5.83992	1.32118	4.62703	18.8067	3.5865	3.62998	12.0473	8.15616	Rpsa-ps1
ENSMUSG00000026585.8:Kifap3	167.48	76.649	174.396	212.844	43.4001	109.03	217.799	83.2356	245.591	Kifap3
ENSMUSG00000026584.9:Scyl3	769.957	770.139	780.816	699.608	620.621	774.685	1039.99	710.789	854.584	Scyl3
ENSMUSG00000041406.9:BC055324	295.619	156.948	232.527	170.275	199.64	213.756	160.627	141.282	189.404	BC055324
ENSMUSG00000041396.8:Mettl18	139.379	151.838	122.87	86.9882	169.26	138.439	187.852	86.5213	116.905	Mettl18
ENSMUSG00000026582.6:Sele	1.12403	9.48987	14.533	0	0	7.89031	3.62998	0	1.81248	Sele
ENSMUSG00000026581.9:Sell	5354.86	6960.45	4937.24	120.303	1238.35	10722.2	10396.3	1209.11	1768.07	Sell
ENSMUSG00000026580.11:Selp	3.37208	25.5497	84.5554	2.77622	2.89334	20.8017	28.1324	1.09521	15.4061	Selp
ENSMUSG00000026579.8:F5	16.8604	6.56991	541.683	14.8065	10.1267	15.7806	66.2472	1.09521	38.9683	F5
ENSMUSG00000040918.7:Slc19a2	381.045	171.548	214.031	215.62	234.36	240.296	106.177	312.134	324.434	Slc19a2
ENSMUSG00000026578.6:Ccdc181	193.332	166.438	182.323	132.333	157.687	152.785	134.309	263.945	171.279	Ccdc181
ENSMUSG00000026577.8:Blzf1	499.067	415.364	451.843	483.988	355.881	381.604	413.818	465.462	425.026	Blzf1
ENSMUSG00000026575.10:Nme7	93.2941	94.8987	104.373	92.5407	203.98	94.6837	72.5997	136.901	57.9994	Nme7
ENSMUSG00000026576.7:Atp1b1	83.1779	143.808	574.713	1637.04	366.007	111.899	197.834	140.186	193.935	Atp1b1
ENSMUSG00000026574.4:Dpt	0	3.64995	7.92707	1.85081	1.44667	5.73841	0	15.3329	2.71872	Dpt
ENSMUSG00000026573.7:Xcl1	22.4805	310.976	141.366	3.70163	313.927	152.068	127.957	99.6637	24.4685	Xcl1
ENSMUSG00000026572.6:Tbx19	0	0	0	0	0	0.717301	9.98245	0	0	Tbx19
ENSMUSG00000040848.6:Sft2d2	1750.11	1344.64	2286.96	4546.52	2505.63	1291.86	2615.4	2373.31	3977.49	Sft2d2
ENSMUSG00000040843.5:Tiprl	1138.64	1128.56	1059.58	1080.88	1857.52	1213.67	849.416	1031.68	1042.18	Tiprl
ENSMUSG00000026571.7:Dcaf6	85.4259	108.769	128.154	134.184	72.3335	83.9242	201.464	72.2836	193.029	Dcaf6
ENSMUSG00000026568.5:Mpc2	684.531	797.879	714.757	635.754	2935.29	608.989	628.894	590.316	761.241	Mpc2
ENSMUSG00000026566.10:Mpzl1	47.2091	16.0598	42.2777	37.9417	133.094	20.0844	398.391	24.0945	242.872	Mpzl1
ENSMUSG00000040723.9:Rcsd1	2699.91	1736.65	1862.86	2551.35	1092.24	2588.02	4427.67	1899.09	3626.77	Rcsd1
ENSMUSG00000040713.7:Creg1	1059.96	1346.1	2588.19	1213.21	4186.66	2047.89	4199.89	2320.74	2323.6	Creg1
ENSMUSG00000089829.1:Gm16565	5.62013	10.2199	23.7812	2.77622	8.68002	15.7806	10.8899	20.8089	11.7811	Gm16565
ENSMUSG00000005763.10:Cd247	98.9142	1656.35	1816.62	30.5384	1643.42	1931.69	157.904	876.165	30.8122	Cd247
ENSMUSG00000099515.1:POU2F1	55.0772	100.009	47.5624	47.1957	124.414	55.9495	104.362	158.805	78.8429	POU2F1
ENSMUSG00000026565.13:Pou2f1	60.6974	62.0492	39.6353	51.8228	8.68002	57.3841	112.529	65.7123	107.843	Pou2f1
ENSMUSG00000099008.1:Gm17976	1.12403	0	0	0.925407	0	2.8692	1.81499	0	1.81248	Gm17976
ENSMUSG00000026563.8:Tada1	1135.27	958.477	833.663	920.78	1307.79	1075.95	603.485	1079.87	823.772	Tada1
ENSMUSG00000089853.1:Gm15853	4.4961	0	1.32118	3.70163	8.68002	2.8692	5.44497	2.19041	3.62496	Gm15853
ENSMUSG00000040596.10:Pogk	207.945	116.068	200.819	99.9439	72.3335	205.865	90.7496	97.4733	148.623	Pogk
ENSMUSG00000084093.1:Gm16418	1.12403	5.10993	2.64236	1.85081	17.36	3.5865	0.907496	4.38082	1.81248	Gm16418
ENSMUSG00000097823.1:Gm16701	0	2.18997	1.32118	0	2.89334	5.73841	0	0	0	Gm16701
ENSMUSG00000060568.9:Fam78b	0	8.75988	5.28471	0	7.23335	13.6287	6.35247	5.47603	0.90624	Fam78b
ENSMUSG00000053664.3:Uck2	23.6045	10.9499	21.1389	24.0606	5.78668	10.7595	1.81499	7.66644	9.96864	Uck2
ENSMUSG00000026558.8:Uck2	667.671	594.942	632.844	884.689	2340.71	597.512	186.944	474.224	520.182	Uck2
ENSMUSG00000052428.5:Tmco1	1408.4	1244.63	1350.24	1510.26	2952.65	1150.55	1154.33	1378.86	1275.08	Tmco1
ENSMUSG00000088246.1:Gm25911	5.62013	1.45998	1.32118	1.85081	4.34001	0.717301	0.907496	1.09521	1.81248	Gm25911
ENSMUSG00000026687.9:Aldh9a1	1710.77	1077.47	1533.89	1855.44	2496.95	1223.72	1517.33	1176.25	1456.33	Aldh9a1
ENSMUSG00000026688.5:Mgst3	20.2325	35.0395	92.4825	166.573	133.094	35.865	280.416	18.6185	162.217	Mgst3
ENSMUSG00000015843.5:Rxrg	1.12403	9.48987	10.5694	63.8531	5.78668	4.30381	0	7.66644	428.651	Rxrg
ENSMUSG00000052534.10:Pbx1	25.8526	153.298	113.621	178.604	34.7201	53.7976	19.0574	183.995	228.372	Pbx1
ENSMUSG00000026683.9:Nuf2	780.074	498.583	492.799	459.002	833.282	493.503	131.587	296.801	277.309	Nuf2
ENSMUSG00000026678.5:Rgs5	2.24805	36.4995	10.5694	0	2.89334	103.291	0	73.3788	1.81248	Rgs5
ENSMUSG00000038530.6:Rgs4	0	1.45998	2.64236	0.925407	2.89334	0	26.3174	6.57123	9.0624	Rgs4
ENSMUSG00000026675.7:Hsd17b7	250.658	246.737	204.783	270.219	135.987	208.017	267.711	255.183	252.841	Hsd17b7
ENSMUSG00000097503.1:3110045C21Rik	30.3487	9.48987	11.8906	8.32866	31.8267	7.89031	3.62998	28.4754	12.6874	3110045C21Rik
ENSMUSG00000026674.4:Ddr2	2.24805	10.2199	7.92707	2.77622	8.68002	16.4979	2.72249	36.1418	0	Ddr2
ENSMUSG00000026670.10:Uap1	1040.85	902.268	1133.57	1338.14	1908.16	1174.22	934.72	965.972	898.99	Uap1
ENSMUSG00000026667.9:Uhmk1	1213.95	930.007	1126.97	1485.28	1673.8	1151.27	1536.39	1206.92	1667.48	Uhmk1
ENSMUSG00000044306.3:4930500M09Rik	2.24805	0.72999	0	0.925407	0	2.1519	3.62998	5.47603	2.71872	4930500M09Rik
ENSMUSG00000073494.4:Sh2d1b2	71.9376	77.3789	177.038	261.89	428.214	131.266	180.592	182.899	373.371	Sh2d1b2
ENSMUSG00000096964.1:Gm6345	0	1.45998	2.64236	11.1049	1.44667	5.02111	11.7974	7.66644	7.24992	Gm6345
ENSMUSG00000038473.9:Nos1ap	40.4649	132.128	161.184	88.8391	24.5934	162.827	56.2647	292.42	113.28	Nos1ap
ENSMUSG00000042800.5:1700015E13Rik	0	0.72999	7.92707	0.925407	0	2.1519	0	4.38082	3.62496	1700015E13Rik
ENSMUSG00000038463.8:Olfml2b	6.74415	0.72999	26.4236	2.77622	2.89334	0.717301	12.7049	12.0473	3.62496	Olfml2b
ENSMUSG00000026663.6:Atf6	2681.92	2605.33	3349.19	5267.42	1934.2	2086.63	2379.45	2279.12	4876.48	Atf6
ENSMUSG00000096547.1:Gm25235	1.12403	1.45998	1.32118	0.925407	0	0.717301	2.72249	1.09521	0	Gm25235
ENSMUSG00000053925.4:Gm9929	20.2325	13.1398	26.4236	14.8065	13.02	11.4768	32.6698	40.5226	26.281	Gm9929
ENSMUSG00000026659.8:Dusp12	250.658	224.107	282.732	374.79	561.308	185.064	183.314	238.755	355.246	Dusp12
ENSMUSG00000096968.1:Gm26620	4.4961	8.02989	19.8177	34.2401	54.9734	7.89031	0.907496	10.9521	9.0624	Gm26620
ENSMUSG00000070524.1:Fcrlb	8.9922	38.6895	25.1024	5.55244	40.5067	16.4979	12.7049	51.4747	22.656	Fcrlb
ENSMUSG00000038421.8:Fcrla	2464.99	3066.69	829.7	2022.94	4815.96	1956.08	2794.18	2348.12	3920.39	Fcrla
ENSMUSG00000089838.1:Gm2962	10.1162	15.3298	10.5694	3.70163	11.5734	11.4768	7.25997	12.0473	10.8749	Gm2962
ENSMUSG00000026656.10:Fcgr2b	5523.46	4821.58	6271.63	8941.28	11448.9	3488.23	3619.09	5976.54	7441.14	Fcgr2b
ENSMUSG00000059089.4:Fcgr4	205.697	477.413	2942.26	222.098	3382.31	982.702	541.775	273.801	599.931	Fcgr4
ENSMUSG00000059498.8:Fcgr3	210.193	1072.36	3024.18	159.17	3780.15	2664.77	1418.42	1428.15	1057.58	Fcgr3
ENSMUSG00000026649.9:1700009P17Rik	16.8604	24.0897	13.2118	19.4335	41.9534	20.0844	29.9474	17.5233	33.5309	1700009P17Rik
ENSMUSG00000058076.7:Sdhc	1302.75	1363.62	1335.71	1299.27	2851.39	1283.25	882.993	1106.16	1124.64	Sdhc
ENSMUSG00000038370.6:Pcp4l1	0	0	2.64236	0	0	2.1519	2.72249	0	6.34368	Pcp4l1
ENSMUSG00000005677.9:Nr1i3	5.62013	1.45998	6.60589	4.62703	2.89334	1.4346	7.25997	7.66644	0.90624	Nr1i3
ENSMUSG00000005674.4:Tomm40l	162.984	113.878	104.373	173.051	267.634	134.853	98.0095	113.901	119.624	Tomm40l
ENSMUSG00000005681.7:Apoa2	6.74415	5.10993	3.96353	6.47785	36.1667	2.1519	2.72249	1.09521	0.90624	Apoa2
ENSMUSG00000058715.6:Fcer1g	574.377	2392.91	6455.28	955.02	7570.42	4513.97	2471.11	2655.87	1595.89	Fcer1g
ENSMUSG00000013593.7:Ndufs2	2865.14	2708.26	2695.2	3994.06	6942.57	2403.68	1820.44	2522.26	2609.06	Ndufs2
ENSMUSG00000006403.7:Adamts4	0	0.72999	3.96353	20.3589	0	0	0	1.09521	28.9997	Adamts4
ENSMUSG00000052423.9:B4galt3	437.246	433.614	377.857	364.61	402.174	459.073	637.062	346.085	436.808	B4galt3
ENSMUSG00000062729.6:Ppox	970.034	1084.04	862.729	962.423	697.295	1042.96	1845.85	1084.25	1316.77	Ppox
ENSMUSG00000053483.8:Usp21	711.508	632.901	544.325	753.281	815.922	639.832	650.674	455.606	618.056	Usp21
ENSMUSG00000062963.5:Ufc1	691.276	657.721	714.757	933.735	2265.48	604.685	462.823	711.884	663.368	Ufc1
ENSMUSG00000079137.2:Rpl27-ps1	0	0.72999	1.32118	0.925407	4.34001	0.717301	0	2.19041	0.90624	Rpl27-ps1
ENSMUSG00000013973.7:Dedd	107.906	91.2488	68.7013	110.123	176.494	90.3799	98.917	85.4261	99.6864	Dedd
ENSMUSG00000013997.5:Nit1	419.261	354.045	389.748	521.929	792.775	400.971	405.651	454.51	428.651	Nit1
ENSMUSG00000006412.5:Pfdn2	544.028	700.79	391.069	442.344	976.502	550.17	272.249	432.606	428.651	Pfdn2
ENSMUSG00000045259.4:Klhdc9	1.12403	0	6.60589	7.40325	8.68002	10.0422	5.44497	7.66644	4.5312	Klhdc9
ENSMUSG00000006411.7:Pvrl4	55.0772	55.4792	80.5919	46.2703	49.1868	83.9242	162.442	106.235	74.3117	Pvrl4
ENSMUSG00000048865.11:Arhgap30	22.4805	32.8496	50.2048	51.8228	0	31.5612	64.4322	36.1418	44.4058	Arhgap30
ENSMUSG00000026641.8:Usf1	785.694	841.678	759.677	916.153	967.822	868.651	814.024	685.599	1014.99	Usf1
ENSMUSG00000097045.1:Gm26641	1.12403	1.45998	0	0	0	0.717301	9.98245	0	2.71872	Gm26641
ENSMUSG00000038235.4:F11r	109.03	83.9489	393.711	88.8391	95.4802	86.7934	154.274	90.9021	334.403	F11r
ENSMUSG00000091993.2:B930036N10Rik	43.837	17.5198	15.8541	27.7622	23.1467	8.60761	66.2472	14.2377	13.5936	B930036N10Rik
ENSMUSG00000060244.1:Alyref2	83.1779	75.919	54.1683	70.3309	131.647	61.6879	75.3221	68.998	57.9994	Alyref2
ENSMUSG00000038209.7:Itln1	0	0	0	0.925407	5.78668	0	0.907496	0	7.24992	Itln1
ENSMUSG00000004709.9:Cd244	114.651	156.218	428.062	64.7785	130.2	284.768	574.445	108.425	266.435	Cd244
ENSMUSG00000004707.9:Ly9	2476.23	3236.78	2349.05	1341.84	2398.58	3329.71	2891.28	2804.82	2376.16	Ly9
ENSMUSG00000038179.8:Slamf7	1312.86	1727.89	2210.33	2432.89	3393.89	1646.92	750.499	2682.16	1939.35	Slamf7
ENSMUSG00000015355.8:Cd48	3963.31	4794.57	4733.78	3291.67	12500.7	4817.39	3020.15	4293.21	3331.34	Cd48
ENSMUSG00000059058.7:Tma7-ps	0	1.45998	2.64236	0.925407	2.89334	0	0.907496	2.19041	0.90624	Tma7-ps
ENSMUSG00000015316.10:Slamf1	432.75	440.184	207.425	225.799	115.734	610.423	420.17	79.95	199.373	Slamf1
ENSMUSG00000038147.8:Cd84	535.036	1424.21	1640.9	259.114	590.241	1771.73	2091.78	922.163	664.274	Cd84
ENSMUSG00000073492.2:Gm10521	6.74415	3.64995	6.60589	0.925407	0	7.17301	10.8899	5.47603	2.71872	Gm10521
ENSMUSG00000015314.5:Slamf6	1491.58	2477.59	1300.04	1134.55	3084.3	2171.99	2630.83	1974.66	1985.57	Slamf6
ENSMUSG00000026556.10:Vangl2	35.9688	59.1292	10.5694	27.7622	8.68002	30.1266	25.4099	5.47603	19.9373	Vangl2
ENSMUSG00000003458.7:Ncstn	2351.46	2503.14	2745.41	2710.52	1705.62	2849.84	2553.69	2489.4	2937.12	Ncstn
ENSMUSG00000026553.12:Copa	7912.01	6034.83	8493.85	11514.8	4060.8	7586.89	6861.57	6788.09	8847.62	Copa
ENSMUSG00000003464.8:Pex19	985.77	908.108	1049.02	1014.25	1390.25	1040.8	931.091	940.782	1072.99	Pex19
ENSMUSG00000026554.10:Dcaf8	1879.37	2084.85	2305.46	3062.17	1378.68	2161.95	2715.23	2301.03	2807.53	Dcaf8
ENSMUSG00000013698.7:Pea15a	470.967	887.668	1066.19	715.339	931.655	1374.35	683.344	694.36	1134.61	Pea15a
ENSMUSG00000038034.10:Igsf8	333.835	433.614	624.917	525.631	451.361	625.486	573.537	392.084	422.308	Igsf8
ENSMUSG00000007097.9:Atp1a2	5.62013	1.45998	2.64236	0	0	3.5865	0	1.09521	0	Atp1a2
ENSMUSG00000038026.7:Kcnj9	3.37208	0	0	0	0	0	36.2998	0	9.96864	Kcnj9
ENSMUSG00000044708.5:Kcnj10	14.6123	19.7097	10.5694	1.85081	7.23335	6.45571	63.5247	17.5233	48.0307	Kcnj10
ENSMUSG00000050229.2:Pigm	452.982	397.845	471.661	453.449	538.161	362.237	593.502	338.419	446.776	Pigm
ENSMUSG00000026548.4:Slamf9	123.643	218.997	257.63	176.753	613.388	108.312	155.182	51.4747	786.616	Slamf9
ENSMUSG00000037995.10:Igsf9	31.4727	16.7898	31.7083	34.2401	8.68002	31.5612	37.2073	10.9521	239.247	Igsf9
ENSMUSG00000026547.10:Tagln2	3825.06	4778.51	4700.75	3198.21	7512.55	5876.13	1740.58	3297.66	4798.54	Tagln2
ENSMUSG00000026546.11:Ccdc19	5.62013	2.91996	9.24825	14.8065	7.23335	10.0422	71.6922	9.85685	14.4998	Ccdc19
ENSMUSG00000085184.4:4933439K11Rik	16.8604	9.48987	19.8177	2.77622	11.5734	20.0844	35.3923	3.28562	23.5622	4933439K11Rik
ENSMUSG00000049598.4:Vsig8	0	1.45998	3.96353	1.85081	8.68002	2.1519	0.907496	3.28562	0.90624	Vsig8
ENSMUSG00000053318.6:Slamf8	83.1779	909.568	1819.26	156.394	1850.29	2095.24	39.0223	1182.82	329.871	Slamf8
ENSMUSG00000070504.4:Fcrl6	0	2.18997	6.60589	0	17.36	4.30381	12.7049	5.47603	2.71872	Fcrl6
ENSMUSG00000026544.5:Dusp23	25.8526	71.539	84.5554	80.5104	66.5468	76.0339	38.1148	51.4747	57.9994	Dusp23
ENSMUSG00000026542.5:Apcs	52.8292	40.8794	23.7812	85.1374	140.327	21.519	4.53748	98.5685	113.28	Apcs
ENSMUSG00000005339.5:Fcer1a	0	48.1793	103.052	0	23.1467	60.9706	0	6.57123	0	Fcer1a
ENSMUSG00000037872.4:Ackr1	2.24805	0.72999	1.32118	0.925407	0	2.1519	20.8724	1.09521	32.6246	Ackr1
ENSMUSG00000037860.10:Aim2	750.849	886.208	800.634	663.517	311.034	776.837	973.743	1087.54	825.585	Aim2
ENSMUSG00000037849.7:Gm4955	555.268	1222	931.431	488.615	70.8868	1250.26	1049.06	262.849	669.711	Gm4955
ENSMUSG00000070501.8:BC094916	155.115	358.425	175.717	83.2866	57.8668	268.988	198.742	40.5226	91.5302	BC094916
ENSMUSG00000073491.5:Pydc4	1878.25	2644.75	1553.71	2509.7	2560.6	1176.37	598.947	2872.72	1743.61	Pydc4
ENSMUSG00000043263.8:Pyhin1	1985.03	2894.41	1901.18	891.167	319.714	3000.47	2951.18	1074.4	1241.55	Pyhin1
ENSMUSG00000066677.6:Pydc3	291.123	585.452	466.376	201.739	76.6735	742.406	475.528	127.044	297.247	Pydc3
ENSMUSG00000073490.5:AI607873	51.7052	206.587	438.631	47.1957	96.9268	510.718	288.584	200.423	345.277	AI607873
ENSMUSG00000073489.4:Ifi204	60.6974	209.507	718.721	48.1212	222.787	413.165	160.627	147.853	139.561	Ifi204
ENSMUSG00000090222.1:Gm16340	1.12403	3.64995	1.32118	0	0	5.02111	2.72249	1.09521	0	Gm16340
ENSMUSG00000090272.2:Mndal	1339.84	1955.64	1485	958.721	351.541	1923.08	2368.56	959.4	1101.08	Mndal
ENSMUSG00000026536.8:Mnda	92.1701	199.287	200.819	177.678	170.707	223.081	33.5773	133.615	132.311	Mnda
ENSMUSG00000039997.11:Ifi203	1148.75	1982.65	1411.02	742.176	231.467	2018.48	1824.97	834.547	966.958	Ifi203
ENSMUSG00000054203.6:Ifi205	23.6045	300.756	508.654	25.9114	306.694	433.25	28.1324	101.854	25.3747	Ifi205
ENSMUSG00000045381.4:Olfr433	1.12403	4.37994	1.32118	1.85081	0	1.4346	9.07496	1.09521	0	Olfr433
ENSMUSG00000026532.7:Spta1	1.12403	5.83992	14.533	6.47785	8.68002	0.717301	491.863	0	308.122	Spta1
ENSMUSG00000026526.9:Fh1	1952.43	1511.08	1179.81	1407.54	2951.21	1398.74	925.646	1197.06	1433.67	Fh1
ENSMUSG00000039783.10:Kmo	1153.25	1731.54	507.332	461.778	792.775	1601.02	1291.37	2604.4	1771.7	Kmo
ENSMUSG00000026525.9:Opn3	66.3175	50.3693	42.2777	56.4498	70.8868	58.1014	32.6698	43.8082	52.5619	Opn3
ENSMUSG00000078185.1:Chml	23.6045	16.0598	21.1389	28.6876	4.34001	10.0422	21.7799	22.9993	27.1872	Chml
ENSMUSG00000039748.6:Exo1	527.168	278.856	266.878	239.68	449.914	265.401	144.292	142.377	227.466	Exo1
ENSMUSG00000078184.1:B020018G12Rik	3.37208	2.91996	7.92707	0.925407	8.68002	1.4346	0	5.47603	1.81248	B020018G12Rik
ENSMUSG00000057335.6:Cep170	717.128	583.262	824.415	847.673	85.3535	593.925	954.685	947.353	1253.33	Cep170
ENSMUSG00000026504.12:Sdccag8	657.555	584.722	634.166	603.365	331.287	534.389	635.247	869.593	691.461	Sdccag8
ENSMUSG00000087082.1:Gm15423	0	4.37994	0	0	2.89334	1.4346	1.81499	7.66644	2.71872	Gm15423
ENSMUSG00000019699.10:Akt3	109.03	121.178	150.614	37.9417	28.9334	155.654	314.901	43.8082	119.624	Akt3
ENSMUSG00000063659.6:Zbtb18	176.472	104.389	66.0589	73.1071	83.9068	152.068	328.513	112.806	125.967	Zbtb18
ENSMUSG00000015961.8:Adss	1817.55	1593.57	1812.66	1680.54	1753.36	1740.89	1136.18	1591.33	1475.36	Adss
ENSMUSG00000089657.1:Gm16585	3.37208	0.72999	6.60589	5.55244	1.44667	3.5865	4.53748	3.28562	0.90624	Gm16585
ENSMUSG00000026502.8:Desi2	52.8292	45.2594	54.1683	58.3006	50.6334	53.7976	39.9298	39.4274	48.937	Desi2
ENSMUSG00000026495.7:Efcab2	109.03	94.1687	80.5919	118.452	127.307	64.5571	161.534	131.425	147.717	Efcab2
ENSMUSG00000026494.7:Kif26b	5.62013	5.10993	35.6718	2.77622	0	4.30381	0	19.7137	2.71872	Kif26b
ENSMUSG00000055067.10:Smyd3	384.417	435.074	280.09	322.042	448.468	340.718	564.462	489.557	520.182	Smyd3
ENSMUSG00000096474.1:Gm5561	3.37208	0.72999	0	1.85081	1.44667	0.717301	0	2.19041	0.90624	Gm5561
ENSMUSG00000026492.6:Tfb2m	115.775	105.849	62.0954	103.646	137.434	69.5782	98.917	101.854	74.3117	Tfb2m
ENSMUSG00000082395.1:Gm15480	0	0	1.32118	0.925407	0	2.1519	0	2.19041	5.43744	Gm15480
ENSMUSG00000038949.8:Cnst	928.445	637.281	603.778	955.02	222.787	494.22	549.035	686.694	661.555	Cnst
ENSMUSG00000038936.8:Sccpdh	339.456	306.596	280.09	376.641	688.615	195.823	199.649	254.088	176.717	Sccpdh
ENSMUSG00000026491.8:Ahctf1	1322.98	1109.58	1424.23	1648.15	188.067	1225.15	1619.88	1181.73	1679.26	Ahctf1
ENSMUSG00000073486.2:Gm10518	0	3.64995	0	1.85081	1.44667	0.717301	0.907496	0	0.90624	Gm10518
ENSMUSG00000026490.12:Cdc42bpa	0	9.48987	9.24825	2.77622	1.44667	6.45571	5.44497	25.1897	5.43744	Cdc42bpa
ENSMUSG00000026489.8:Adck3	1215.07	1024.91	1087.33	1363.12	775.415	1063.04	2319.56	1859.66	1743.61	Adck3
ENSMUSG00000010609.10:Psen2	428.254	749.7	774.21	585.783	559.861	801.942	1124.39	710.789	599.025	Psen2
ENSMUSG00000055676.3:Gm5069	19.1084	10.9499	13.2118	11.1049	37.6134	10.7595	4.53748	7.66644	9.0624	Gm5069
ENSMUSG00000038855.9:Itpkb	201.201	367.915	409.565	209.142	69.4401	425.359	610.745	247.517	309.934	Itpkb
ENSMUSG00000053963.6:6330403A02Rik	3.37208	0	0	0	0	1.4346	0	6.57123	1.81248	6330403A02Rik
ENSMUSG00000026496.6:Parp1	4320.75	2330.13	3071.74	4739.93	2044.14	3234.31	4631.86	2056.8	4578.32	Parp1
ENSMUSG00000058729.8:Lin9	329.339	298.566	272.163	298.906	130.2	328.524	290.399	238.755	282.747	Lin9
ENSMUSG00000026499.4:Acbd3	1383.68	1124.18	1130.93	1384.41	364.561	1219.41	1267.77	1094.11	1176.3	Acbd3
ENSMUSG00000060743.7:H3f3a	825.035	794.959	516.581	559.871	1354.08	732.364	933.813	565.126	628.024	H3f3a
ENSMUSG00000097347.1:Gm17275	23.6045	32.1196	19.8177	12.0303	0	20.8017	60.8022	15.3329	11.7811	Gm17275
ENSMUSG00000073485.3:H3f3aos	5.62013	8.75988	10.5694	16.6573	2.89334	23.6709	103.455	27.3801	20.8435	H3f3aos
ENSMUSG00000038806.6:Sde2	997.01	1011.04	936.715	857.852	513.568	1040.8	662.472	1065.64	883.584	Sde2
ENSMUSG00000026520.7:Pycr2	1174.61	1234.41	1144.14	1698.12	4049.23	1167.05	1254.16	988.971	1327.64	Pycr2
ENSMUSG00000038793.8:Lefty1	24.7286	42.3394	47.5624	81.4358	66.5468	33.7131	42.6523	64.6171	80.6553	Lefty1
ENSMUSG00000026519.11:Tmem63a	636.198	604.432	652.662	858.778	322.607	677.849	1035.45	566.221	1081.14	Tmem63a
ENSMUSG00000085563.2:2210411M09Rik	0	0	0	2.77622	0	0.717301	2.72249	2.19041	0.90624	2210411M09Rik
ENSMUSG00000038776.8:Ephx1	1294.88	882.558	472.982	595.037	941.782	952.576	1640.75	946.258	1164.52	Ephx1
ENSMUSG00000026516.7:Nvl	1140.89	894.238	936.715	1308.53	542.501	852.871	950.148	1068.92	1002.3	Nvl
ENSMUSG00000062169.8:Cnih4	778.949	811.019	827.058	941.139	3438.73	651.309	436.505	734.883	775.741	Cnih4
ENSMUSG00000038733.8:Wdr26	1439.88	1500.86	1196.99	1450.11	552.628	1266.75	1284.11	1651.57	1688.32	Wdr26
ENSMUSG00000054135.2:A430110L20Rik	3.37208	0.72999	2.64236	5.55244	1.44667	4.30381	3.62998	6.57123	5.43744	A430110L20Rik
ENSMUSG00000004880.6:Lbr	8587.55	6272.8	5889.81	6363.1	2838.37	6192.46	6580.25	5143.09	6286.59	Lbr
ENSMUSG00000089429.1:Gm26004	2.24805	2.91996	1.32118	11.1049	2.89334	5.02111	10.8899	1.09521	8.15616	Gm26004
ENSMUSG00000056699.7:Gm5533	14.6123	21.1697	9.24825	12.0303	7.23335	15.0633	36.2998	7.66644	22.656	Gm5533
ENSMUSG00000022995.11:Enah	2.24805	4.37994	1.32118	1.85081	0	3.5865	0.907496	5.47603	3.62496	Enah
ENSMUSG00000026511.6:Srp9	768.833	721.23	709.473	731.071	2534.56	757.47	501.845	704.217	623.493	Srp9
ENSMUSG00000038633.5:Degs1	1833.29	1886.29	2035.94	1978.52	2669.11	2085.91	2172.54	2630.68	2576.44	Degs1
ENSMUSG00000100147.1:RP24-131B6.1	2.24805	0	10.5694	6.47785	0	1.4346	11.7974	0	0	RP24-131B6.1
ENSMUSG00000047539.4:Fbxo28	549.648	543.113	536.398	465.48	244.487	631.942	333.051	676.837	592.681	Fbxo28
ENSMUSG00000097260.1:Gm5706	2.24805	4.37994	3.96353	2.77622	10.1267	5.02111	0	2.19041	1.81248	Gm5706
ENSMUSG00000073482.1:Gm10517	2.24805	0	0	0	1.44667	1.4346	4.53748	0	2.71872	Gm10517
ENSMUSG00000026510.9:Trp53bp2	408.021	393.465	408.244	393.298	78.1201	438.988	405.651	407.417	449.495	Trp53bp2
ENSMUSG00000026509.10:Capn2	840.771	1281.86	1568.24	778.267	729.121	1755.95	1069.03	1189.39	1046.71	Capn2
ENSMUSG00000079164.3:Tlr5	1.12403	3.64995	22.46	7.40325	1.44667	9.32491	9.98245	12.0473	1.81248	Tlr5
ENSMUSG00000030768.7:Disp1	166.356	128.478	163.826	204.515	192.407	151.351	249.561	215.756	229.279	Disp1
ENSMUSG00000046836.8:Brox	639.57	721.96	665.874	608.918	441.234	590.339	619.82	706.408	768.491	Brox
ENSMUSG00000042901.5:Aida	379.921	356.965	211.389	246.158	222.787	296.245	213.261	194.947	223.841	Aida
ENSMUSG00000056050.7:Mia3	1375.81	1136.59	1557.67	2000.73	422.427	1507.05	2258.76	1520.15	2171.35	Mia3
ENSMUSG00000072258.5:Taf1a	248.41	178.848	178.359	138.811	94.0335	173.587	230.504	129.234	144.998	Taf1a
ENSMUSG00000039384.8:Dusp10	348.448	405.874	248.382	158.245	299.461	372.996	413.818	262.849	210.248	Dusp10
ENSMUSG00000044854.6:1700056E22Rik	34.8448	20.4397	7.92707	21.2844	30.3801	14.346	119.789	6.57123	11.7811	1700056E22Rik
ENSMUSG00000039377.6:Hlx	17.9844	42.3394	50.2048	11.1049	23.1467	77.4685	22.6874	42.713	23.5622	Hlx
ENSMUSG00000073481.4:Marc2	1940.07	1814.76	1638.26	1853.59	4587.39	1609.62	1795.93	1579.29	1763.54	2021-03-02
ENSMUSG00000039349.5:C130074G19Rik	0	2.18997	1.32118	0	2.89334	5.73841	0	2.19041	0	C130074G19Rik
ENSMUSG00000026620.6:Mark1	0	1.45998	0	0.925407	1.44667	2.8692	0	8.76165	0	Mark1
ENSMUSG00000039318.7:Rab3gap2	1082.44	740.21	939.358	1316.85	471.614	1000.63	1585.39	971.448	1300.45	Rab3gap2
ENSMUSG00000026618.6:Iars2	1346.58	1086.96	1351.57	1761.97	1041.6	1263.17	1477.4	1309.87	1744.51	Iars2
ENSMUSG00000026617.10:Bpnt1	513.68	389.815	484.872	843.046	656.788	427.511	404.743	371.275	697.805	Bpnt1
ENSMUSG00000097261.1:4930532G15Rik	7.86818	6.56991	0	8.32866	0	0	25.4099	0	1.81248	4930532G15Rik
ENSMUSG00000026615.9:Eprs	4300.52	3001.72	3292.38	4579.84	1558.06	3181.95	2473.83	3494.8	3319.56	Eprs
ENSMUSG00000039246.7:Lyplal1	1.12403	0	5.28471	2.77622	2.89334	3.5865	1.81499	0	2.71872	Lyplal1
ENSMUSG00000039239.9:Tgfb2	1.12403	1.45998	6.60589	1.85081	0	6.45571	12.7049	1.09521	0.90624	Tgfb2
ENSMUSG00000001305.5:Rrp15	685.655	536.543	484.872	471.032	1145.76	497.807	370.258	421.654	508.401	Rrp15
ENSMUSG00000097784.1:A430105J06Rik	6.74415	10.2199	10.5694	2.77622	5.78668	6.45571	3.62998	18.6185	9.0624	A430105J06Rik
ENSMUSG00000097935.1:Gm3809	11.2403	7.2999	11.8906	5.55244	21.7	3.5865	1.81499	2.19041	5.43744	Gm3809
ENSMUSG00000039210.11:Gpatch2	469.843	689.841	560.18	733.848	679.935	392.364	395.668	616.601	481.213	Gpatch2
ENSMUSG00000026610.8:Esrrg	0	1.45998	0	0.925407	0	7.17301	0	1.09521	0	Esrrg
ENSMUSG00000026608.7:Kctd3	511.431	312.436	248.382	380.342	199.64	318.482	423.8	236.564	360.683	Kctd3
ENSMUSG00000026605.9:Cenpf	1052.09	621.952	564.143	674.622	198.194	435.402	211.446	721.741	382.433	Cenpf
ENSMUSG00000026604.12:Ptpn14	31.4727	21.1697	58.1318	53.6736	112.84	27.9747	152.459	33.9514	203.904	Ptpn14
ENSMUSG00000097925.1:Gm26574	1.12403	0	2.64236	4.62703	2.89334	0	21.7799	15.3329	4.5312	Gm26574
ENSMUSG00000026603.8:Smyd2	197.828	186.877	377.857	543.214	768.181	329.958	180.592	95.2829	231.091	Smyd2
ENSMUSG00000010175.8:Prox1	13.4883	5.10993	5.28471	12.0303	1.44667	3.5865	32.6698	0	159.498	Prox1
ENSMUSG00000089872.5:Rps6kc1	155.115	207.317	326.331	263.741	94.0335	214.473	321.253	224.517	288.184	Rps6kc1
ENSMUSG00000026634.11:Angel2	1629.84	1376.76	1183.78	1373.3	917.188	1366.46	1748.74	1700.85	1445.45	Angel2
ENSMUSG00000037568.7:Vash2	4.4961	0.72999	3.96353	11.1049	1.44667	8.60761	11.7974	0	13.5936	Vash2
ENSMUSG00000066595.4:Mfsd7b	571.005	484.713	677.764	557.095	581.561	576.71	418.355	616.601	647.961	Mfsd7b
ENSMUSG00000057072.6:Spata45	0	0	0	0.925407	5.78668	1.4346	1.81499	1.09521	0.90624	Spata45
ENSMUSG00000026632.12:Tatdn3	105.658	108.769	85.8766	81.4358	157.687	113.334	178.777	196.042	144.092	Tatdn3
ENSMUSG00000062510.7:Nsl1	414.765	231.407	244.418	261.89	138.88	218.059	175.147	179.614	212.966	Nsl1
ENSMUSG00000026630.4:Batf3	21.3565	72.269	76.6283	4.62703	92.5868	89.6626	29.9474	58.0459	35.3434	Batf3
ENSMUSG00000026628.8:Atf3	39.3409	127.748	266.878	85.1374	112.84	118.355	86.2121	27.3801	30.8122	Atf3
ENSMUSG00000073478.5:D730003I15Rik	95.5421	57.6692	80.5919	131.408	150.454	66.709	229.596	82.1404	101.499	D730003I15Rik
ENSMUSG00000037499.9:Nenf	133.759	124.098	126.833	146.214	549.734	139.874	113.437	213.565	130.499	Nenf
ENSMUSG00000026627.7:Tmem206	343.952	241.627	235.17	289.652	232.914	404.558	845.786	360.323	418.683	Tmem206
ENSMUSG00000026626.6:Ppp2r5a	691.276	941.687	644.735	704.235	739.248	854.305	544.497	683.408	781.179	Ppp2r5a
ENSMUSG00000037474.8:Dtl	1564.64	731.45	936.715	1225.24	577.221	726.626	468.268	781.977	917.115	Dtl
ENSMUSG00000037461.5:Ints7	2171.62	1427.13	1582.77	2055.33	1063.3	1519.96	1598.1	1429.24	1810.67	Ints7
ENSMUSG00000026623.11:Lpgat1	817.166	851.898	393.711	639.456	584.454	657.048	974.65	830.166	1043.99	Lpgat1
ENSMUSG00000026622.10:Nek2	148.371	70.079	71.3436	111.974	54.9734	89.6626	33.5773	55.8555	71.5929	Nek2
ENSMUSG00000026637.8:Traf5	242.789	214.617	133.439	224.874	183.727	238.861	356.646	188.375	265.528	Traf5
ENSMUSG00000037395.10:Rcor3	94.4181	83.2189	91.1613	169.349	46.2934	100.422	139.754	104.045	136.842	Rcor3
ENSMUSG00000097316.1:Gm10516	4.4961	0.72999	2.64236	13.8811	1.44667	3.5865	0	7.66644	8.15616	Gm10516
ENSMUSG00000037375.11:Hhat	46.085	20.4397	31.7083	33.3146	23.1467	43.0381	132.494	148.948	157.686	Hhat
ENSMUSG00000094131.1:Gm22265	0	2.91996	0	0.925407	2.89334	0	12.7049	1.09521	1.81248	Gm22265
ENSMUSG00000016262.9:Sertad4	1.12403	0	0	0	1.44667	1.4346	0	2.19041	3.62496	Sertad4
ENSMUSG00000016181.4:Diexf	100.038	124.828	75.3072	108.273	65.1001	81.055	136.124	102.949	113.28	Diexf
ENSMUSG00000026638.10:Irf6	23.6045	83.2189	104.373	235.053	52.0801	35.865	44.4673	77.7596	218.404	Irf6
ENSMUSG00000079144.6:A130010J15Rik	250.658	181.038	198.177	264.666	221.34	206.583	268.619	257.373	402.37	A130010J15Rik
ENSMUSG00000037318.5:Traf3ip3	1630.96	2172.45	1778.31	1466.77	1465.48	2545.7	3273.34	1197.06	1833.32	Traf3ip3
ENSMUSG00000089683.1:4930570N18Rik	17.9844	31.3896	25.1024	13.8811	54.9734	21.519	51.7273	6.57123	14.4998	4930570N18Rik
ENSMUSG00000089688.1:1600010F14Rik	17.9844	35.7695	22.46	9.25407	28.9334	34.4304	40.8373	7.66644	9.96864	1600010F14Rik
ENSMUSG00000016194.9:Hsd11b1	4469.12	5098.98	2219.58	3317.58	4892.64	2961.74	413.818	3986.55	2091.6	Hsd11b1
ENSMUSG00000009633.2:G0s2	8.9922	21.1697	266.878	27.7622	60.7601	18.6498	76.2296	4.38082	10.8749	G0s2
ENSMUSG00000026639.13:Lamb3	23.6045	48.9093	33.0295	22.2098	11.5734	70.2955	82.5821	30.6658	31.7184	Lamb3
ENSMUSG00000026640.7:Plxna2	0	4.37994	2.64236	0	0	4.30381	0	4.38082	3.62496	Plxna2
ENSMUSG00000016494.4:Cd34	3.37208	11.6798	36.993	7.40325	7.23335	17.2152	4.53748	24.0945	3.62496	Cd34
ENSMUSG00000097325.1:Gm16897	1.12403	2.91996	0	0	17.36	2.8692	4.53748	0	0.90624	Gm16897
ENSMUSG00000096929.2:A330023F24Rik	22.4805	88.3288	46.2412	9.25407	4.34001	36.5823	58.9872	28.4754	56.1869	A330023F24Rik
ENSMUSG00000016493.8:Cd46	30.3487	32.8496	35.6718	31.4638	7.23335	15.0633	58.9872	24.0945	42.5933	Cd46
ENSMUSG00000016481.10:Cr1l	935.189	1026.37	1014.66	820.836	1505.98	1000.63	1166.13	1066.73	1040.36	Cr1l
ENSMUSG00000026616.9:Cr2	2125.53	891.318	118.906	657.039	5.78668	1854.94	13994.5	25.1897	960.614	Cr2
ENSMUSG00000094924.1:Cr2	243.913	81.0289	10.5694	91.6153	0	198.692	1478.31	10.9521	114.186	Cr2
ENSMUSG00000050530.9:Fam171a1	0	1.45998	0	0	0	2.1519	16.3349	5.47603	2.71872	Fam171a1
ENSMUSG00000026643.11:Nmt2	388.913	429.234	364.645	285.025	279.207	426.794	372.073	326.371	301.778	Nmt2
ENSMUSG00000049950.6:Rpp38	159.612	146.728	125.512	138.811	445.574	147.047	76.2296	221.232	121.436	Rpp38
ENSMUSG00000026650.10:Meig1	7.86818	1.45998	0	0.925407	2.89334	2.1519	25.4099	2.19041	0.90624	Meig1
ENSMUSG00000026648.13:Dclre1c	675.539	631.441	702.867	749.58	360.221	603.25	732.349	797.31	561.869	Dclre1c
ENSMUSG00000026646.11:Suv39h2	174.224	132.858	76.6283	92.5407	95.4802	108.312	47.1898	85.4261	59.8118	Suv39h2
ENSMUSG00000051396.9:Hspa14	2449.25	1836.65	1720.17	1663.88	2930.95	1748.06	1430.21	1566.14	1720.04	Hspa14
ENSMUSG00000039496.3:Cdnf	15.7364	7.2999	7.92707	10.1795	8.68002	7.17301	15.4274	13.1425	8.15616	Cdnf
ENSMUSG00000026655.9:Fam107b	4139.78	5297.54	5309.82	4714.95	2133.84	5302.29	5111.02	3933.98	5134.75	Fam107b
ENSMUSG00000080703.2:Gm13183	3.37208	0	1.32118	0	2.89334	0	0.907496	2.19041	0.90624	Gm13183
ENSMUSG00000081070.1:Gm13181	3.37208	3.64995	10.5694	3.70163	7.23335	1.4346	0.907496	0	3.62496	Gm13181
ENSMUSG00000026657.11:Frmd4a	33.7208	158.408	257.63	60.1514	18.8067	250.338	221.429	233.279	349.809	Frmd4a
ENSMUSG00000039449.9:Prpf18	1308.37	1547.58	1765.09	1318.7	1082.11	1680.64	1295	1164.2	1416.45	Prpf18
ENSMUSG00000083378.3:Gm13196	2.24805	0	1.32118	0.925407	7.23335	0	1.81499	1.09521	0.90624	Gm13196
ENSMUSG00000048186.9:Bend7	1.12403	6.56991	0	0	0	1.4346	0	0	0	Bend7
ENSMUSG00000026662.8:Sephs1	1208.33	947.527	1074.12	1128.07	1148.66	1134.77	626.172	888.212	790.241	Sephs1
ENSMUSG00000026664.7:Phyh	802.554	1217.62	1014.66	722.743	1095.13	1184.26	1082.64	1193.77	868.178	Phyh
ENSMUSG00000086670.1:Gm13194	3.37208	0.72999	2.64236	1.85081	2.89334	0	3.62998	1.09521	0.90624	Gm13194
ENSMUSG00000082795.1:Gm13193	1.12403	12.4098	2.64236	3.70163	14.4667	0	0	24.0945	0	Gm13193
ENSMUSG00000069188.5:Gm13192	3.37208	1.45998	3.96353	4.62703	1.44667	1.4346	0	5.47603	0	Gm13192
ENSMUSG00000026669.9:Mcm10	754.221	447.484	478.267	463.629	565.648	475.571	140.662	503.795	339.84	Mcm10
ENSMUSG00000026672.6:Optn	454.106	559.172	977.672	2304.26	332.734	391.646	609.837	992.256	1356.64	Optn
ENSMUSG00000086430.1:4930551O13Rik	2.24805	0	40.9565	152.692	0	0.717301	1.81499	4.38082	0	4930551O13Rik
ENSMUSG00000081005.1:Gm13198	3.37208	1.45998	2.64236	2.77622	10.1267	0.717301	2.72249	0	0.90624	Gm13198
ENSMUSG00000039145.11:Camk1d	582.245	615.382	834.985	742.176	138.88	677.849	1207.88	428.225	809.272	Camk1d
ENSMUSG00000039128.8:Cdc123	2017.63	1795.78	1541.81	1709.23	4405.11	1588.1	1144.35	1567.24	1496.2	Cdc123
ENSMUSG00000025817.7:Nudt5	1197.09	1015.42	866.693	1080.88	1963.13	837.09	440.135	1074.4	843.709	Nudt5
ENSMUSG00000056718.2:Gm13199	12.3643	8.75988	6.60589	14.8065	2.89334	7.89031	7.25997	10.9521	10.8749	Gm13199
ENSMUSG00000025816.10:Sec61a2	196.704	135.778	120.227	161.021	102.714	139.156	171.517	116.092	136.842	Sec61a2
ENSMUSG00000025815.8:Dhtkd1	8.9922	2.91996	5.28471	21.2844	0	2.8692	20.8724	12.0473	46.2182	Dhtkd1
ENSMUSG00000043241.9:Upf2	475.463	536.543	521.865	552.468	70.8868	476.288	647.044	449.034	533.775	Upf2
ENSMUSG00000045319.8:Proser2	0	3.64995	1.32118	3.70163	8.68002	7.89031	5.44497	3.28562	5.43744	Proser2
ENSMUSG00000039063.4:Echdc3	53.9532	31.3896	30.3871	79.585	47.7401	20.8017	43.5598	120.473	82.4678	Echdc3
ENSMUSG00000087125.1:A230108P19Rik	3.37208	2.91996	1.32118	1.85081	0	0.717301	17.2424	4.38082	2.71872	A230108P19Rik
ENSMUSG00000087485.1:Gm13383	16.8604	8.02989	0	14.8065	0	1.4346	31.7623	4.38082	3.62496	Gm13383
ENSMUSG00000039046.10:Usp6nl	735.113	603.702	474.303	687.577	361.667	545.866	1132.55	500.509	897.177	Usp6nl
ENSMUSG00000085716.1:Gm13388	1.12403	2.91996	0	3.70163	0	1.4346	2.72249	4.38082	0.90624	Gm13388
ENSMUSG00000086109.1:Gm13391	4.4961	13.1398	22.46	6.47785	21.7	26.5401	13.6124	20.8089	0.90624	Gm13391
ENSMUSG00000002107.13:Celf2	3490.1	3659.44	3380.9	3275.94	1167.46	3278.07	4150.88	3458.66	3895.93	Celf2
ENSMUSG00000099424.1:RP23-113H3.2	0	1.45998	0	0	1.44667	0.717301	3.62998	1.09521	0.90624	RP23-113H3.2
ENSMUSG00000085580.1:1700061F12Rik	2.24805	0.72999	0	0	0	12.1941	0	0	0.90624	1700061F12Rik
ENSMUSG00000015619.10:Gata3	56.2013	271.556	225.921	0.925407	54.9734	467.68	53.5422	157.71	15.4061	Gata3
ENSMUSG00000025782.7:Taf3	481.083	609.542	449.201	441.419	120.074	555.191	702.402	364.704	504.776	Taf3
ENSMUSG00000025781.9:Atp5c1	5623.5	5101.9	4898.93	6255.75	18805.3	4648.83	2972.05	4622.86	4227.61	Atp5c1
ENSMUSG00000037262.7:Kin	302.363	342.365	254.987	243.382	379.027	284.051	311.271	289.134	305.403	Kin
ENSMUSG00000025780.7:Itih5	29.2247	259.146	254.987	20.3589	102.714	238.144	276.786	86.5213	43.4995	Itih5
ENSMUSG00000086748.1:Gm13261	7.86818	24.0897	17.1753	24.986	127.307	5.02111	10.8899	2.19041	21.7498	Gm13261
ENSMUSG00000061186.10:Sfmbt2	6.74415	27.0096	54.1683	36.0909	5.78668	35.1477	2.72249	21.9041	35.3434	Sfmbt2
ENSMUSG00000026778.8:Prkcq	105.658	1426.4	1631.66	16.6573	552.628	1842.03	187.852	384.417	47.1245	Prkcq
ENSMUSG00000086006.1:Gm13293	0	2.91996	2.64236	0	1.44667	0.717301	0	2.19041	1.81248	Gm13293
ENSMUSG00000082424.3:Gm13292	4.4961	2.91996	2.64236	1.85081	13.02	2.1519	3.62998	3.28562	3.62496	Gm13292
ENSMUSG00000082314.1:Gm13296	2.24805	0.72999	7.92707	0.925407	8.68002	1.4346	0	2.19041	0	Gm13296
ENSMUSG00000026773.14:Pfkfb3	918.329	1078.2	932.752	985.558	360.221	1046.54	436.505	1523.43	1204.39	Pfkfb3
ENSMUSG00000037197.6:Rbm17	1337.59	1208.13	1132.25	1389.04	1688.26	1243.08	986.448	1107.25	1264.2	Rbm17
ENSMUSG00000026770.4:Il2ra	92.1701	252.577	700.224	42.5687	70.8868	596.794	68.9697	347.18	84.2803	Il2ra
ENSMUSG00000023206.11:Il15ra	202.325	776.709	1027.88	296.13	546.841	1101.06	314.901	684.504	327.153	Il15ra
ENSMUSG00000058594.10:Fbxo18	1252.16	919.787	1568.24	1642.6	694.401	1296.16	1308.61	1257.3	1382.02	Fbxo18
ENSMUSG00000047909.6:Ankrd16	885.732	721.96	976.351	1029.05	289.334	836.373	1498.28	927.639	1094.74	Ankrd16
ENSMUSG00000026768.5:Itga8	0	0	9.24825	1.85081	0	5.02111	7.25997	1.09521	5.43744	Itga8
ENSMUSG00000026767.7:Fam188a	646.315	689.841	801.955	613.545	1161.68	782.575	418.355	670.266	495.713	Fam188a
ENSMUSG00000026730.7:Pter	84.3019	14.5998	31.7083	27.7622	44.8468	30.1266	32.6698	14.2377	33.5309	Pter
ENSMUSG00000049630.5:C1ql3	0	0	0	0	2.89334	2.8692	6.35247	0	0	C1ql3
ENSMUSG00000026727.5:Rsu1	838.523	859.928	1475.76	1519.52	2359.52	1091.01	1013.67	916.687	1556.92	Rsu1
ENSMUSG00000026726.9:Cubn	2.24805	13.8698	7.92707	13.8811	2.89334	2.8692	13.6124	3.28562	28.9997	Cubn
ENSMUSG00000026723.5:Trdmt1	178.72	215.347	247.06	209.142	245.934	230.254	196.927	305.562	195.748	Trdmt1
ENSMUSG00000052389.1:Gm9875	4.4961	15.3298	11.8906	11.1049	0	15.7806	33.5773	5.47603	2.71872	Gm9875
ENSMUSG00000026728.4:Vim	2879.75	3741.93	4717.93	2027.57	3479.24	5828.07	1907.56	3039.2	2410.6	Vim
ENSMUSG00000003418.10:St8sia6	723.872	142.348	161.184	236.904	108.5	362.954	1231.47	1801.61	1712.79	St8sia6
ENSMUSG00000063275.10:Ptpla	0	0.72999	0	0.925407	10.1267	0	12.7049	1.09521	9.96864	Ptpla
ENSMUSG00000086657.1:Stamos	7.86818	4.37994	1.32118	3.70163	11.5734	7.17301	8.16746	17.5233	9.96864	Stamos
ENSMUSG00000026718.12:Stam	454.106	319.006	375.215	364.61	120.074	413.165	519.995	341.704	355.246	Stam
ENSMUSG00000026712.2:Mrc1	224.805	16.7898	169.111	35.1655	11.5734	71.0128	3303.28	49.2843	2072.57	Mrc1
ENSMUSG00000057914.10:Cacnb2	0	0	10.5694	0	0	5.02111	3.62998	0	2.71872	Cacnb2
ENSMUSG00000070271.6:Gm13268	3.37208	0.72999	1.32118	0	4.34001	1.4346	1.81499	6.57123	0.90624	Gm13268
ENSMUSG00000083305.1:Gm13315	1.12403	1.45998	2.64236	0.925407	5.78668	0	0	0	0	Gm13315
ENSMUSG00000026707.10:Nsun6	224.805	181.768	146.651	173.051	131.647	203.713	372.981	208.089	180.342	Nsun6
ENSMUSG00000017418.8:Arl5b	219.185	145.268	165.147	222.098	250.274	147.047	215.984	177.423	189.404	Arl5b
ENSMUSG00000082632.1:Gm13365	1.12403	0	3.96353	0	8.68002	0.717301	0	0	1.81248	Gm13365
ENSMUSG00000026748.8:Plxdc2	7.86818	12.4098	64.7377	74.0325	31.8267	19.3671	11.7974	15.3329	16.3123	Plxdc2
ENSMUSG00000082235.3:Gm13326	3.37208	2.91996	1.32118	0.925407	5.78668	3.5865	0.907496	2.19041	1.81248	Gm13326
ENSMUSG00000053702.11:Nebl	104.534	42.3394	46.2412	44.4195	250.274	96.1183	492.77	52.5699	73.4054	Nebl
ENSMUSG00000054057.2:A930004D18Rik	6.74415	5.83992	2.64236	1.85081	11.5734	8.60761	1.81499	9.85685	11.7811	A930004D18Rik
ENSMUSG00000054074.9:Skida1	23.6045	7.2999	3.96353	11.1049	28.9334	7.17301	3.62998	19.7137	21.7498	Skida1
ENSMUSG00000086340.1:1810059C17Rik	2.24805	2.91996	3.96353	7.40325	10.1267	2.1519	5.44497	6.57123	4.5312	1810059C17Rik
ENSMUSG00000026743.11:Mllt10	845.267	716.12	613.027	738.475	290.781	664.221	1116.22	680.123	834.647	Mllt10
ENSMUSG00000092814.1:Gm23638	0	2.18997	0	0	0	0.717301	1.81499	2.19041	1.81248	Gm23638
ENSMUSG00000081619.1:Gm13351	0	0.72999	2.64236	1.85081	0	2.1519	3.62998	2.19041	0.90624	Gm13351
ENSMUSG00000026740.7:Dnajc1	402.401	673.781	545.647	434.941	260.4	586.035	479.158	553.079	404.183	Dnajc1
ENSMUSG00000082520.2:Gm13349	3.37208	5.83992	3.96353	1.85081	1.44667	3.5865	7.25997	3.28562	3.62496	Gm13349
ENSMUSG00000051154.6:Commd3	2023.25	1815.49	1783.59	1716.63	5717.24	1805.45	1253.25	2249.55	1689.23	Commd3
ENSMUSG00000026739.8:Bmi1	1041.97	598.592	661.91	704.235	376.134	973.377	847.601	890.402	1135.52	Bmi1
ENSMUSG00000087182.2:Gm13334	2.24805	0.72999	1.32118	3.70163	7.23335	0.717301	0.907496	0	1.81248	Gm13334
ENSMUSG00000037708.11:BC061194	1.12403	0	2.64236	0.925407	0	0	8.16746	0	3.62496	BC061194
ENSMUSG00000026737.7:Pip4k2a	1808.56	1736.65	1481.04	1574.12	575.774	2062.24	2408.49	1455.53	2309.1	Pip4k2a
ENSMUSG00000026736.1:4930426L09Rik	8.9922	5.10993	7.92707	12.9557	13.02	2.8692	14.5199	2.19041	7.24992	4930426L09Rik
ENSMUSG00000037683.9:Armc3	33.7208	72.999	35.6718	2.77622	33.2734	58.8187	79.8596	12.0473	16.3123	Armc3
ENSMUSG00000023094.9:Msrb2	33.7208	37.2295	29.0659	7.40325	34.7201	54.5149	88.0271	6.57123	25.3747	Msrb2
ENSMUSG00000026734.9:4921504E06Rik	0	0	0	0	0	1.4346	7.25997	1.09521	0	4921504E06Rik
ENSMUSG00000043415.5:Otud1	338.332	213.887	83.2342	81.4358	27.4867	218.059	200.557	234.374	181.248	Otud1
ENSMUSG00000036617.11:Etl4	131.511	45.9894	295.944	860.628	63.6535	32.2785	18.1499	849.88	900.802	Etl4
ENSMUSG00000081128.1:Gm13328	3.37208	0.72999	0	4.62703	1.44667	1.4346	0.907496	1.09521	1.81248	Gm13328
ENSMUSG00000036591.10:Arhgap21	390.037	120.448	282.732	464.554	82.4602	224.515	413.818	232.184	525.619	Arhgap21
ENSMUSG00000085206.1:Gm13380	2.24805	0	1.32118	1.85081	0	1.4346	1.81499	0	8.15616	Gm13380
ENSMUSG00000075514.4:Gm13375	3.37208	1.45998	1.32118	2.77622	0	5.02111	1.81499	1.09521	0.90624	Gm13375
ENSMUSG00000026679.3:Enkur	5.62013	1.45998	3.96353	4.62703	13.02	2.1519	47.1898	2.19041	3.62496	Enkur
ENSMUSG00000048550.12:Thnsl1	71.9376	36.4995	103.052	115.676	49.1868	82.4896	129.772	100.759	105.124	Thnsl1
ENSMUSG00000080846.1:Gm13379	7.86818	4.37994	5.28471	1.85081	4.34001	2.8692	0	3.28562	2.71872	Gm13379
ENSMUSG00000083863.1:Gm13341	48.3331	22.6297	206.104	53.6736	154.794	33.7131	38.1148	49.2843	37.1558	Gm13341
ENSMUSG00000083563.1:Gm13340	53.9532	53.2893	235.17	52.7482	72.3335	39.4516	67.1547	87.6165	45.312	Gm13340
ENSMUSG00000082884.1:Gm13339	3.37208	2.18997	11.8906	2.77622	5.78668	2.8692	0.907496	5.47603	2.71872	Gm13339
ENSMUSG00000026786.9:Apbb1ip	596.857	1043.16	1034.48	483.062	329.841	964.77	1285.92	651.647	805.647	Apbb1ip
ENSMUSG00000069136.4:A130006I12Rik	3.37208	8.75988	0	5.55244	11.5734	2.8692	12.7049	4.38082	5.43744	A130006I12Rik
ENSMUSG00000026784.9:Pdss1	342.828	240.897	183.644	260.965	470.168	200.844	112.529	192.756	183.06	Pdss1
ENSMUSG00000084625.1:Gm25544	5.62013	3.64995	7.92707	5.55244	0	0	2.72249	5.47603	3.62496	Gm25544
ENSMUSG00000081861.1:Gm14441	2.24805	3.64995	1.32118	0	0	1.4346	0.907496	2.19041	0.90624	Gm14441
ENSMUSG00000058835.9:Abi1	2651.58	2495.11	2778.44	2195.06	1229.67	2584.44	3217.98	2157.56	2304.57	Abi1
ENSMUSG00000083650.1:Gm13357	10.1162	10.9499	15.8541	6.47785	0	13.6287	12.7049	12.0473	7.24992	Gm13357
ENSMUSG00000026781.10:Acbd5	656.431	773.789	825.736	662.591	217	753.166	1099.88	650.552	917.115	Acbd5
ENSMUSG00000026779.6:Mastl	255.154	128.478	191.571	153.618	134.54	160.675	98.0095	120.473	120.53	Mastl
ENSMUSG00000026775.4:Yme1l1	2167.12	1428.59	1864.18	1801.77	1002.54	1710.76	2011.92	1486.19	1795.26	Yme1l1
ENSMUSG00000081648.1:Gm13423	3.37208	4.37994	2.64236	0.925407	1.44667	6.45571	13.6124	5.47603	7.24992	Gm13423
ENSMUSG00000084098.1:Gm13422	1.12403	5.83992	14.533	8.32866	1.44667	5.73841	2.72249	2.19041	6.34368	Gm13422
ENSMUSG00000026771.9:Spopl	390.037	428.504	395.032	396.074	177.94	406.71	601.67	398.655	480.307	Spopl
ENSMUSG00000026986.9:Hnmt	4.4961	6.56991	38.3142	0	7.23335	11.4768	21.7799	0	6.34368	Hnmt
ENSMUSG00000083116.1:Gm13410	2.24805	0.72999	5.28471	1.85081	0	2.1519	2.72249	0	1.81248	Gm13410
ENSMUSG00000044103.4:Il1f9	26.9766	2.18997	211.389	24.986	1.44667	14.346	32.6698	0	10.8749	Il1f9
ENSMUSG00000026981.10:Il1rn	70.8136	665.021	898.401	55.5244	379.027	889.453	31.7623	913.402	32.6246	Il1rn
ENSMUSG00000026979.11:Psd4	2319.99	2089.23	2615.93	2109	1022.8	3237.18	3764.29	1578.19	2585.5	Psd4
ENSMUSG00000084241.1:Gm13416	3.37208	0.72999	0	0	1.44667	1.4346	0	4.38082	1.81248	Gm13416
ENSMUSG00000004113.13:Cacna1b	1.12403	12.4098	2.64236	0	0	12.9114	4.53748	50.3795	3.62496	Cacna1b
ENSMUSG00000036893.11:Ehmt1	959.918	539.463	768.926	849.523	230.02	842.829	951.055	546.508	709.586	Ehmt1
ENSMUSG00000026972.10:Arrdc1	1973.79	2349.84	1831.15	1525.07	2524.44	2189.2	3114.52	1864.04	1563.26	Arrdc1
ENSMUSG00000026974.6:Zmynd19	277.634	191.987	146.651	192.485	244.487	251.773	79.8596	192.756	221.123	Zmynd19
ENSMUSG00000026975.5:Dph7	364.184	451.864	348.791	376.641	733.461	372.996	525.44	416.178	369.746	Dph7
ENSMUSG00000036850.3:Mrpl41	467.595	492.013	351.433	352.58	1591.34	400.254	287.676	338.419	344.371	Mrpl41
ENSMUSG00000036833.11:Pnpla7	1192.59	1222.73	1512.75	1307.6	568.541	1331.31	1991.95	1232.11	1470.83	Pnpla7
ENSMUSG00000083796.3:Gm13369	8.9922	14.5998	10.5694	10.1795	0	10.0422	10.8899	29.5706	9.96864	Gm13369
ENSMUSG00000006476.14:Nsmf	564.261	552.602	417.492	460.853	675.595	499.241	448.303	429.321	400.558	Nsmf
ENSMUSG00000036805.8:Noxa1	16.8604	54.7493	7.92707	10.1795	78.1201	9.32491	0	6.57123	35.3434	Noxa1
ENSMUSG00000087028.2:Gm13387	0	12.4098	7.92707	0.925407	4.34001	5.02111	0.907496	0	0	Gm13387
ENSMUSG00000078202.3:Nrarp	16.8604	41.6094	18.4965	0	11.5734	55.9495	34.4848	30.6658	6.34368	Nrarp
ENSMUSG00000059555.6:Tor4a	1320.73	1679.71	1961.95	1532.47	1351.19	2153.34	2152.58	1608.86	1860.51	Tor4a
ENSMUSG00000013465.13:Nelfb	2154.76	2055.65	2059.72	2136.76	1883.56	2306.84	2203.4	1624.19	1927.57	Nelfb
ENSMUSG00000026969.3:Fam166a	2.24805	0.72999	1.32118	0.925407	0	1.4346	12.7049	8.76165	5.43744	Fam166a
ENSMUSG00000036752.4:Tubb4b	2092.94	1787.02	1325.14	1446.41	4083.95	1675.62	932.906	1142.3	1047.61	Tubb4b
ENSMUSG00000044628.4:Rnf208	3.37208	5.10993	0	0.925407	1.44667	0	0.907496	9.85685	0.90624	Rnf208
ENSMUSG00000006471.12:Ndor1	1284.76	1040.24	1064.87	1120.67	732.015	1155.57	1453.81	1026.21	1263.3	Ndor1
ENSMUSG00000078201.5:Tmem203	103.41	124.828	93.8037	139.736	292.227	100.422	142.477	137.996	135.936	Tmem203
ENSMUSG00000048707.9:Tprn	291.123	210.237	235.17	262.816	319.714	276.878	263.174	213.565	334.403	Tprn
ENSMUSG00000026966.6:Ssna1	885.732	1001.55	760.999	699.608	2243.78	811.985	695.142	754.597	728.617	Ssna1
ENSMUSG00000026965.7:Anapc2	1971.54	1606.71	1923.64	2140.47	1468.37	1776.04	2125.35	1418.29	1942.98	Anapc2
ENSMUSG00000026959.8:Grin1	0	0.72999	1.32118	3.70163	4.34001	0	0	3.28562	0	Grin1
ENSMUSG00000097345.1:AA543186	11.2403	5.10993	2.64236	8.32866	1.44667	3.5865	10.8899	9.85685	6.34368	AA543186
ENSMUSG00000036646.8:Man1b1	1103.79	840.949	1013.34	1851.74	1249.92	888.736	836.711	1247.44	1403.77	Man1b1
ENSMUSG00000088171.1:Gm25220	1.12403	2.91996	2.64236	2.77622	0	2.8692	0.907496	5.47603	0.90624	Gm25220
ENSMUSG00000026958.8:Dpp7	747.477	469.384	484.872	513.601	545.394	561.647	453.748	991.161	556.431	Dpp7
ENSMUSG00000026956.10:Uap1l1	2218.83	1393.55	1161.32	1615.76	2401.47	1429.58	905.681	1971.37	1343.95	Uap1l1
ENSMUSG00000026955.8:Sapcd2	571.005	230.677	248.382	409.03	727.675	248.903	79.8596	245.326	134.123	Sapcd2
ENSMUSG00000015085.8:Entpd2	0	0.72999	3.96353	0.925407	1.44667	4.30381	0	6.57123	3.62496	Entpd2
ENSMUSG00000015094.11:Npdc1	11.2403	21.8997	33.0295	32.3892	89.6935	16.4979	2.72249	37.237	124.155	Npdc1
ENSMUSG00000036587.8:Fut7	6.74415	63.5091	70.0224	2.77622	50.6334	106.161	6.35247	32.8562	8.15616	Fut7
ENSMUSG00000026944.13:Abca2	363.06	667.941	982.957	346.102	134.54	1157.01	926.553	493.938	518.369	Abca2
ENSMUSG00000047617.6:BC029214	219.185	429.964	294.623	239.68	525.141	365.823	532.7	374.56	233.81	BC029214
ENSMUSG00000015093.10:Clic3	5.62013	5.10993	7.92707	24.0606	7.23335	15.0633	26.3174	5.47603	12.6874	Clic3
ENSMUSG00000015083.6:C8g	82.0538	75.919	88.5189	81.4358	96.9268	95.401	172.424	56.9507	84.2803	C8g
ENSMUSG00000015095.7:Fbxw5	1587.12	1405.96	1539.17	1699.05	1853.18	1512.79	2059.11	1535.48	1475.36	Fbxw5
ENSMUSG00000026942.8:Traf2	1761.35	1869.5	1363.46	1210.43	1672.35	1694.98	1263.23	1267.15	976.927	Traf2
ENSMUSG00000083043.1:Gm13433	1.12403	0	0	4.62703	2.89334	1.4346	0	1.09521	0.90624	Gm13433
ENSMUSG00000015092.4:Edf1	1226.31	1765.12	1339.67	1365.9	5380.16	1525.7	696.957	1453.34	969.677	Edf1
ENSMUSG00000026941.11:Mamdc4	20.2325	31.3896	21.1389	11.1049	20.2534	12.9114	16.3349	12.0473	5.43744	Mamdc4
ENSMUSG00000036504.6:Phpt1	89.922	108.039	71.3436	95.3169	455.701	76.0339	57.1722	105.14	89.7177	Phpt1
ENSMUSG00000029419.8:Gm996	0	1.45998	2.64236	0.925407	0	0.717301	1.81499	2.19041	0	Gm996
ENSMUSG00000015087.9:Rabl6	981.274	849.708	672.48	1027.2	759.501	815.571	713.292	581.554	695.992	Rabl6
ENSMUSG00000052403.6:Fcnaos	10.1162	8.75988	6.60589	6.47785	0	8.60761	19.0574	6.57123	7.24992	Fcnaos
ENSMUSG00000026940.3:Ccdc183	1.12403	3.64995	1.32118	5.55244	2.89334	2.1519	0	2.19041	4.5312	Ccdc183
ENSMUSG00000026939.7:Tmem141	46.085	72.999	125.512	118.452	203.98	84.6415	113.437	94.1877	95.1552	Tmem141
ENSMUSG00000026938.10:Fcna	277.634	48.1793	141.366	23.1352	50.6334	12.9114	6141.02	20.8089	2035.41	Fcna
ENSMUSG00000087612.1:A230005M16Rik	5.62013	5.10993	0	5.55244	8.68002	3.5865	2.72249	2.19041	5.43744	A230005M16Rik
ENSMUSG00000049086.8:Bmyc	270.89	194.177	196.856	299.832	606.154	204.431	231.411	324.181	278.216	Bmyc
ENSMUSG00000058740.9:Kcnt1	0	2.18997	2.64236	0	0	1.4346	28.1324	0	0.90624	Kcnt1
ENSMUSG00000026933.12:Camsap1	234.921	218.997	190.25	301.683	175.047	227.384	97.102	315.419	270.966	Camsap1
ENSMUSG00000036352.11:Ubac1	948.677	750.43	751.75	916.153	1767.83	734.516	1123.48	715.169	1043.08	Ubac1
ENSMUSG00000026932.9:Nacc2	113.527	157.678	409.565	558.946	688.615	184.346	209.631	298.991	124.155	Nacc2
ENSMUSG00000087679.2:C330006A16Rik	355.192	255.497	306.513	426.613	434.001	269.705	229.596	427.13	295.434	C330006A16Rik
ENSMUSG00000087595.1:1810012K08Rik	3.37208	1.45998	2.64236	2.77622	5.78668	4.30381	1.81499	3.28562	0.90624	1810012K08Rik
ENSMUSG00000036327.13:Qsox2	211.317	180.308	293.302	379.417	157.687	192.237	224.151	178.519	290.903	Qsox2
ENSMUSG00000026930.10:Gpsm1	149.495	209.507	232.527	183.231	124.414	233.84	364.813	107.33	171.279	Gpsm1
ENSMUSG00000075467.4:Dnlz	443.99	486.903	368.609	542.288	1154.44	395.95	317.623	315.419	440.433	Dnlz
ENSMUSG00000026928.9:Card9	3.37208	14.5998	87.1978	2.77622	20.2534	60.9706	15.4274	38.3322	3.62496	Card9
ENSMUSG00000086779.1:Gm13562	30.3487	28.4696	22.46	20.3589	1.44667	29.4093	49.9123	12.0473	29.9059	Gm13562
ENSMUSG00000036281.8:Snapc4	572.129	367.185	422.777	632.978	140.327	445.444	933.813	359.227	603.556	Snapc4
ENSMUSG00000085767.1:Gm13563	16.8604	11.6798	7.92707	3.70163	0	14.346	15.4274	6.57123	10.8749	Gm13563
ENSMUSG00000026927.12:Sdccag3	1142.01	1209.59	985.599	992.961	1320.81	1259.58	1053.6	808.262	903.521	Sdccag3
ENSMUSG00000026926.9:Pmpca	2081.69	1693.58	1825.87	2059.03	1795.32	1920.21	1571.78	1480.72	1937.54	Pmpca
ENSMUSG00000026925.11:Inpp5e	481.083	426.314	492.799	487.689	331.287	504.263	868.473	578.269	626.212	Inpp5e
ENSMUSG00000026924.12:Sec16a	1343.21	1132.21	1992.34	2252.44	293.674	1585.95	2265.11	1355.86	2013.66	Sec16a
ENSMUSG00000086714.1:0610009E02Rik	4.4961	3.64995	1.32118	4.62703	7.23335	4.30381	0.907496	5.47603	3.62496	0610009E02Rik
ENSMUSG00000026923.10:Notch1	207.945	708.82	1088.65	465.48	46.2934	982.702	443.765	316.514	736.773	Notch1
ENSMUSG00000026921.13:Egfl7	11.2403	36.4995	31.7083	41.6433	117.18	27.9747	34.4848	40.5226	20.8435	Egfl7
ENSMUSG00000026922.8:Agpat2	167.48	297.106	321.046	326.669	723.335	270.422	348.478	206.994	203.904	Agpat2
ENSMUSG00000036186.5:Fam69b	5.62013	18.9797	17.1753	1.85081	41.9534	20.0844	3.62998	6.57123	1.81248	Fam69b
ENSMUSG00000097052.1:Snhg7	43.837	52.5593	63.4166	38.8671	67.9935	40.1689	47.1898	77.7596	44.4058	Snhg7
ENSMUSG00000026919.1:Lcn4	2.24805	60.5892	89.8401	1.85081	75.2268	81.055	8.16746	16.4281	3.62496	Lcn4
ENSMUSG00000036160.8:Surf6	667.671	575.232	521.865	627.426	363.114	591.056	746.869	478.605	592.681	Surf6
ENSMUSG00000015776.7:Med22	573.253	489.093	729.29	624.65	672.701	723.757	598.947	456.701	753.992	Med22
ENSMUSG00000062647.11:Rpl7a	170.852	181.038	163.826	221.172	671.255	163.545	149.737	194.947	167.654	Rpl7a
ENSMUSG00000065258.1:Gm23969	0	0	1.32118	1.85081	1.44667	2.8692	0.907496	0	1.81248	Gm23969
ENSMUSG00000015790.11:Surf1	540.656	660.641	714.757	583.006	1498.75	723.039	409.281	613.315	523.807	Surf1
ENSMUSG00000014873.10:Surf2	584.493	570.122	457.128	429.389	776.861	608.271	521.81	577.173	599.931	Surf2
ENSMUSG00000014867.4:Surf4	4095.95	3529.5	5307.17	6784.16	8303.88	4120.18	3296.02	3378.71	4722.42	Surf4
ENSMUSG00000049897.9:Gm711	0	3.64995	18.4965	4.62703	11.5734	13.6287	4.53748	22.9993	10.8749	Gm711
ENSMUSG00000052406.9:Rexo4	1040.85	1017.61	829.7	793.074	892.595	1053.72	926.553	800.595	740.398	Rexo4
ENSMUSG00000014852.11:Adamts13	11.2403	0.72999	2.64236	8.32866	4.34001	2.1519	18.1499	2.19041	0.90624	Adamts13
ENSMUSG00000015488.9:Cacfd1	583.369	504.423	541.683	665.367	604.708	615.444	941.073	507.08	634.368	Cacfd1
ENSMUSG00000036067.7:Slc2a6	150.619	456.974	757.035	570.051	1643.42	383.039	222.336	240.945	407.808	Slc2a6
ENSMUSG00000036040.9:Adamtsl2	5.62013	0	1.32118	1.85081	0	0.717301	19.0574	0	15.4061	Adamtsl2
ENSMUSG00000009614.11:Sardh	0	1.45998	3.96353	0	0	12.9114	1.81499	6.57123	6.34368	Sardh
ENSMUSG00000009621.13:Vav2	1075.69	727.07	688.334	1234.49	240.147	725.191	811.301	905.735	1066.64	Vav2
ENSMUSG00000026918.11:Brd3	846.391	759.19	622.275	739.4	798.562	785.445	969.205	641.791	744.023	Brd3
ENSMUSG00000026917.10:Wdr5	1142.01	938.767	878.584	965.199	1027.14	903.799	821.284	669.171	811.085	Wdr5
ENSMUSG00000080538.1:Gm25541	3.37208	0.72999	0	0.925407	7.23335	0	14.5199	0	0.90624	Gm25541
ENSMUSG00000085929.1:Gm13421	6.74415	5.10993	7.92707	4.62703	8.68002	5.73841	13.6124	12.0473	14.4998	Gm13421
ENSMUSG00000015846.9:Rxra	61.8214	229.217	272.163	48.1212	78.1201	522.195	170.609	404.131	117.811	Rxra
ENSMUSG00000026837.10:Col5a1	1.12403	11.6798	3.96353	3.70163	1.44667	7.89031	64.4322	55.8555	18.1248	Col5a1
ENSMUSG00000026835.10:Fcnb	0	5.10993	190.25	3.70163	4.34001	0.717301	16.3349	1.09521	6.34368	Fcnb
ENSMUSG00000086425.2:F730016J06Rik	3.37208	5.10993	38.3142	9.25407	0	0.717301	0	1.09521	5.43744	F730016J06Rik
ENSMUSG00000026833.13:Olfm1	188.836	283.236	224.6	803.253	88.2468	258.228	37.2073	78.8548	564.587	Olfm1
ENSMUSG00000087196.1:Gm13373	0	0	2.64236	0	2.89334	2.1519	0	4.38082	0	Gm13373
ENSMUSG00000035829.8:Ppp1r26	4.4961	0	9.24825	5.55244	2.89334	3.5865	8.16746	2.19041	9.96864	Ppp1r26
ENSMUSG00000035772.6:Mrps2	858.755	593.482	779.495	879.136	920.082	664.221	498.215	510.366	604.462	Mrps2
ENSMUSG00000082895.1:Rpsa-ps9	4.4961	5.10993	2.64236	4.62703	8.68002	1.4346	4.53748	7.66644	4.5312	Rpsa-ps9
ENSMUSG00000026829.4:Gbgt1	1.12403	8.75988	38.3142	0	5.78668	35.1477	17.2424	17.5233	3.62496	Gbgt1
ENSMUSG00000063611.4:Gm10134	1.12403	7.2999	22.46	2.77622	0	15.7806	6.35247	3.28562	0	Gm10134
ENSMUSG00000026821.10:Ralgds	600.229	805.179	1562.95	759.759	698.741	2039.29	1109.87	1158.73	1149.11	Ralgds
ENSMUSG00000026818.5:Cel	3.37208	0.72999	10.5694	0	0	1.4346	0	1.09521	45.312	Cel
ENSMUSG00000087667.3:Gm13381	0	3.64995	0	1.85081	0	2.8692	0	0	0	Gm13381
ENSMUSG00000026816.9:Gtf3c5	716.004	600.052	615.669	687.577	588.794	583.883	399.298	371.275	488.463	Gtf3c5
ENSMUSG00000026815.9:Gfi1b	114.651	7.2999	55.4895	23.1352	26.04	25.1055	209.631	12.0473	118.717	Gfi1b
ENSMUSG00000026812.11:Tsc1	590.113	419.744	484.872	533.034	179.387	447.596	753.221	537.746	555.525	Tsc1
ENSMUSG00000026809.10:1700026L06Rik	16.8604	33.5795	35.6718	13.8811	39.0601	41.6035	16.3349	28.4754	19.9373	1700026L06Rik
ENSMUSG00000026807.8:Ak8	4.4961	18.9797	15.8541	7.40325	18.8067	39.4516	18.1499	21.9041	12.6874	Ak8
ENSMUSG00000035666.9:Gtf3c4	475.463	285.426	377.857	334.072	429.661	437.554	362.091	355.942	475.776	Gtf3c4
ENSMUSG00000026806.10:Ddx31	500.191	435.074	425.419	412.731	396.387	524.347	403.836	348.275	347.09	Ddx31
ENSMUSG00000079502.3:1700101E01Rik	1.12403	5.83992	1.32118	1.85081	0	5.73841	0.907496	0	0.90624	1700101E01Rik
ENSMUSG00000083773.4:Gm13394	6.74415	4.37994	0	0.925407	21.7	1.4346	0	0	4.5312	Gm13394
ENSMUSG00000026803.12:Ttf1	659.803	642.391	438.631	517.302	172.154	548.018	734.164	569.507	477.588	Ttf1
ENSMUSG00000043535.8:Setx	1252.16	1405.23	1654.12	1308.53	474.508	1342.79	2161.65	1329.58	1300.45	Setx
ENSMUSG00000035513.14:Ntng2	58.4493	34.3095	56.8107	57.3752	23.1467	35.1477	65.3397	59.1411	61.6243	Ntng2
ENSMUSG00000079499.4:6530402F18Rik	224.805	193.447	368.609	423.836	316.821	311.309	159.719	210.28	259.185	6530402F18Rik
ENSMUSG00000026799.10:Med27	476.587	458.434	449.201	538.587	993.862	402.406	345.756	438.082	404.183	Med27
ENSMUSG00000039844.14:Rapgef1	1086.93	1360.7	914.255	1240.05	1102.36	1147.68	1253.25	1567.24	1949.32	Rapgef1
ENSMUSG00000039826.8:Trub2	361.936	502.963	402.959	375.715	455.701	351.477	406.558	485.176	361.59	Trub2
ENSMUSG00000026798.5:Coq4	249.534	169.358	147.972	162.872	370.347	137.004	86.2121	116.092	125.061	Coq4
ENSMUSG00000059316.2:Slc27a4	164.108	487.633	352.755	223.023	416.641	313.461	259.544	194.947	210.248	Slc27a4
ENSMUSG00000069020.4:Urm1	258.526	232.137	232.527	260.039	528.034	266.119	270.434	243.136	241.966	Urm1
ENSMUSG00000039798.2:2600006K01Rik	2.24805	1.45998	1.32118	2.77622	1.44667	2.8692	5.44497	0	4.5312	2600006K01Rik
ENSMUSG00000039787.8:Cercam	29.2247	45.9894	63.4166	40.7179	46.2934	102.574	49.9123	82.1404	94.2489	Cercam
ENSMUSG00000026790.14:Odf2	1675.92	1220.54	1401.77	1297.42	737.801	1397.3	1324.94	1003.21	1143.67	Odf2
ENSMUSG00000019715.9:Gle1	1430.88	1099.36	1175.85	1414.02	1267.28	1309.79	1306.79	1098.49	1254.24	Gle1
ENSMUSG00000057738.8:Sptan1	1439.88	1377.49	1977.8	1667.58	215.554	1678.48	2417.57	1016.35	1578.67	Sptan1
ENSMUSG00000039715.8:Wdr34	150.619	89.7888	77.9495	188.783	389.154	101.139	60.8022	93.0925	113.28	Wdr34
ENSMUSG00000054766.8:Set	1147.63	1007.39	705.509	803.253	734.908	879.411	643.414	815.928	832.834	Set
ENSMUSG00000026785.9:Pkn3	25.8526	39.4195	51.5259	114.75	39.0601	44.4727	30.8549	29.5706	50.7494	Pkn3
ENSMUSG00000015335.11:Zdhhc12	272.014	260.606	252.345	269.293	666.915	259.663	243.209	249.707	280.028	Zdhhc12
ENSMUSG00000039686.9:Zer1	937.437	1031.48	940.679	1087.35	409.407	1081.69	1718.8	978.019	1167.24	Zer1
ENSMUSG00000039678.7:Tbc1d13	30.3487	70.809	66.0589	35.1655	24.5934	80.3377	80.7671	64.6171	40.7808	Tbc1d13
ENSMUSG00000015337.5:Endog	58.4493	76.649	44.9201	55.5244	159.134	68.1436	81.6746	56.9507	52.5619	Endog
ENSMUSG00000039660.11:D2Wsu81e	557.517	556.982	478.267	512.675	815.922	521.478	421.985	350.466	509.307	D2Wsu81e
ENSMUSG00000039648.9:Ccbl1	78.6818	89.7888	101.731	86.9882	170.707	94.6837	138.847	125.949	106.03	Ccbl1
ENSMUSG00000100747.1:RP23-315H12.7	7.86818	5.83992	3.96353	6.47785	21.7	8.60761	12.7049	5.47603	14.4998	RP23-315H12.7
ENSMUSG00000007476.13:Lrrc8a	38.2169	66.4291	27.7447	24.986	36.1667	43.0381	31.7623	61.3315	30.8122	Lrrc8a
ENSMUSG00000099041.1:Gm28035	0	2.18997	1.32118	0	2.89334	0.717301	0.907496	4.38082	3.62496	Gm28035
ENSMUSG00000079484.7:Phyhd1	3.37208	20.4397	10.5694	2.77622	7.23335	27.2574	16.3349	29.5706	3.62496	Phyhd1
ENSMUSG00000075419.4:Dolk	274.262	270.096	229.885	251.711	444.128	297.68	257.729	237.66	346.184	Dolk
ENSMUSG00000052533.9:Nup188	846.391	406.604	757.035	764.386	302.354	671.394	824.914	340.609	762.148	Nup188
ENSMUSG00000084892.1:Gm14471	2.24805	0.72999	0	0	0	2.1519	7.25997	1.09521	2.71872	Gm14471
ENSMUSG00000026860.11:Sh3glb2	456.354	694.951	569.428	757.908	1118.28	626.921	705.124	511.461	473.963	Sh3glb2
ENSMUSG00000026858.13:Fam73b	304.611	176.658	173.074	360.909	230.02	194.389	262.266	196.042	277.309	Fam73b
ENSMUSG00000026856.9:Dolpp1	547.4	416.094	358.039	515.452	529.481	408.862	323.976	318.705	397.839	Dolpp1
ENSMUSG00000026853.10:Crat	632.826	509.533	648.698	916.153	1192.06	494.22	815.839	339.514	652.493	Crat
ENSMUSG00000039515.6:Ppp2r4	2581.89	2030.1	1928.92	3086.23	3106	2179.88	1976.53	1678.95	2712.38	Ppp2r4
ENSMUSG00000089762.3:Ier5l	3.37208	10.9499	2.64236	11.1049	50.6334	6.45571	3.62998	7.66644	11.7811	Ier5l
ENSMUSG00000085275.1:Gm14487	1.12403	3.64995	6.60589	0.925407	7.23335	2.1519	0.907496	4.38082	0.90624	Gm14487
ENSMUSG00000047363.4:Cstad	8.9922	34.3095	7.92707	15.7319	18.8067	6.45571	1.81499	5.47603	7.24992	Cstad
ENSMUSG00000086405.1:9330198N18Rik	0	10.2199	11.8906	0.925407	5.78668	8.60761	0.907496	1.09521	0.90624	9330198N18Rik
ENSMUSG00000087268.1:Gm14486	0	2.91996	3.96353	0.925407	8.68002	1.4346	2.72249	0	0.90624	Gm14486
ENSMUSG00000044320.9:1700001O22Rik	4.4961	62.0492	27.7447	6.47785	66.5468	49.4938	0.907496	27.3801	1.81248	1700001O22Rik
ENSMUSG00000026857.4:Ntmt1	428.254	422.664	371.251	379.417	1148.66	385.191	266.804	255.183	294.528	Ntmt1
ENSMUSG00000039483.5:Asb6	647.439	789.849	676.443	607.992	989.522	872.955	708.754	457.796	567.306	Asb6
ENSMUSG00000050737.12:Ptges	3.37208	23.3597	23.7812	10.1795	21.7	25.1055	4.53748	22.9993	39.8746	Ptges
ENSMUSG00000026848.9:Tor1b	456.354	555.522	599.815	760.684	613.388	564.516	531.792	564.031	724.992	Tor1b
ENSMUSG00000026849.13:Tor1a	794.686	924.897	1035.8	1055.89	2440.53	1000.63	718.737	852.07	959.708	Tor1a
ENSMUSG00000026851.8:BC005624	635.074	760.65	630.202	673.696	1002.54	750.297	669.732	712.979	547.369	BC005624
ENSMUSG00000026854.11:Usp20	323.719	501.503	499.405	347.028	225.68	523.63	572.63	511.461	445.87	Usp20
ENSMUSG00000075415.8:Fnbp1	4444.4	5156.65	4896.29	6949.81	1892.24	4097.94	3678.08	4823.29	4947.16	Fnbp1
ENSMUSG00000087269.1:D330023K18Rik	49.4571	61.3192	63.4166	83.2866	102.714	56.6668	67.1547	74.474	59.8118	D330023K18Rik
ENSMUSG00000000194.8:Gpr107	783.446	829.999	977.672	1123.44	1070.54	950.424	778.631	814.833	873.615	Gpr107
ENSMUSG00000088891.1:Gm22516	1.12403	0	0	1.85081	0	1.4346	1.81499	1.09521	1.81248	Gm22516
ENSMUSG00000062661.6:Ncs1	3.37208	9.48987	6.60589	7.40325	63.6535	7.17301	1.81499	4.38082	3.62496	Ncs1
ENSMUSG00000055632.12:Hmcn2	41.5889	29.9296	54.1683	83.2866	170.707	22.9536	23.5949	121.568	19.031	Hmcn2
ENSMUSG00000076441.4:Ass1	256.278	161.328	211.389	182.305	420.981	180.043	75.3221	175.233	118.717	Ass1
ENSMUSG00000026843.10:Fubp3	451.858	392.735	435.989	454.375	163.474	395.95	421.985	480.795	536.494	Fubp3
ENSMUSG00000039356.10:Exosc2	701.392	546.763	434.668	421.06	1082.11	590.339	475.528	357.037	451.307	Exosc2
ENSMUSG00000087549.1:Gm13427	3.37208	1.45998	3.96353	0.925407	2.89334	3.5865	12.7049	0	1.81248	Gm13427
ENSMUSG00000026842.11:Abl1	481.083	417.554	525.829	367.386	150.454	620.465	776.816	406.321	511.119	Abl1
ENSMUSG00000043102.2:Qrfp	3.37208	40.8794	17.1753	0.925407	21.7	32.9958	27.2249	6.57123	0.90624	Qrfp
ENSMUSG00000026841.7:Fibcd1	0	0.72999	3.96353	1.85081	1.44667	3.5865	0	0	1.81248	Fibcd1
ENSMUSG00000001864.8:Aif1l	15.7364	16.7898	13.2118	33.3146	28.9334	2.8692	6.35247	17.5233	51.6557	Aif1l
ENSMUSG00000001855.10:Nup214	1418.52	1143.89	1401.77	1504.71	426.767	1485.53	1873.07	1178.44	1598.61	Nup214
ENSMUSG00000081480.1:Gm13608	3.37208	1.45998	2.64236	0.925407	1.44667	1.4346	6.35247	5.47603	2.71872	Gm13608
ENSMUSG00000086192.1:Gm13609	0	2.91996	0	0.925407	0	0.717301	2.72249	1.09521	0	Gm13609
ENSMUSG00000050592.8:Fam78a	144.999	397.845	342.185	216.545	120.074	460.507	247.746	212.47	290.903	Fam78a
ENSMUSG00000090157.2:Gm16534	1.12403	1.45998	2.64236	0.925407	0	1.4346	2.72249	1.09521	1.81248	Gm16534
ENSMUSG00000051373.5:Ppapdc3	5.62013	3.64995	6.60589	0	10.1267	7.89031	9.98245	3.28562	4.5312	Ppapdc3
ENSMUSG00000039262.11:Prrc2b	512.556	871.608	613.027	657.964	166.367	763.208	464.638	1040.45	734.054	Prrc2b
ENSMUSG00000039254.11:Pomt1	289.999	128.478	183.644	216.545	248.827	147.764	211.446	233.279	181.248	Pomt1
ENSMUSG00000002550.11:Uck1	470.967	424.854	372.572	406.254	555.521	429.663	462.823	369.084	405.089	Uck1
ENSMUSG00000044627.6:Swi5	2246.93	2192.89	1823.23	2191.36	7534.25	1942.45	1303.16	1841.04	1737.26	Swi5
ENSMUSG00000002546.11:Golga2	680.035	638.011	665.874	845.822	208.32	728.06	931.998	661.504	976.02	Golga2
ENSMUSG00000026825.12:Dnm1	7.86818	13.1398	0	2.77622	0	2.1519	1.81499	3.28562	14.4998	Dnm1
ENSMUSG00000039205.11:Ciz1	945.305	972.347	837.627	1041.08	454.254	1026.46	1557.26	836.737	1031.3	Ciz1
ENSMUSG00000039195.4:1110008P14Rik	343.952	438.724	301.229	424.762	1649.2	398.819	284.954	312.134	310.84	1110008P14Rik
ENSMUSG00000026822.9:Lcn2	114.651	14.5998	1458.58	155.468	67.9935	43.7554	761.389	41.6178	202.998	Lcn2
ENSMUSG00000026820.4:Ptges2	482.207	388.355	334.258	482.137	950.462	378.735	332.143	235.469	338.027	Ptges2
ENSMUSG00000083004.1:Gm13413	1.12403	1.45998	3.96353	0	14.4667	1.4346	0.907496	0	2.71872	Gm13413
ENSMUSG00000026819.10:Slc25a25	410.269	338.715	323.689	334.072	176.494	411.013	366.628	274.897	256.466	Slc25a25
ENSMUSG00000039164.2:Naif1	312.479	267.176	216.673	265.592	280.654	284.051	221.429	239.85	279.122	Naif1
ENSMUSG00000039157.7:Fam102a	720.5	1031.48	1126.97	588.559	296.567	1763.84	1208.78	722.836	1082.05	Fam102a
ENSMUSG00000026810.7:Dpm2	908.212	937.307	770.247	783.82	1659.33	818.44	833.081	791.834	686.024	Dpm2
ENSMUSG00000046854.11:Pip5kl1	1.12403	2.91996	0	0	4.34001	1.4346	0.907496	3.28562	0.90624	Pip5kl1
ENSMUSG00000079442.7:St6galnac4	1755.73	1728.62	1362.13	1767.53	4543.99	1665.57	1052.69	1526.72	1329.45	St6galnac4
ENSMUSG00000093147.1:Gm23369	1.12403	0.72999	2.64236	0.925407	1.44667	2.1519	1.81499	4.38082	1.81248	Gm23369
ENSMUSG00000026811.13:St6galnac6	220.309	214.617	248.382	258.188	258.954	282.617	136.124	348.275	280.028	St6galnac6
ENSMUSG00000026817.9:Ak1	5.62013	21.1697	10.5694	8.32866	13.02	18.6498	4.53748	6.57123	8.15616	Ak1
ENSMUSG00000026814.11:Eng	10.1162	43.0694	130.797	4.62703	31.8267	129.831	77.1371	70.0932	32.6246	Eng
ENSMUSG00000009566.7:Fpgs	403.525	213.157	223.279	420.135	493.314	311.309	376.611	200.423	398.746	Fpgs
ENSMUSG00000009555.11:Cdk9	1779.33	1752.71	1495.57	1708.3	1783.74	1878.61	1469.24	1486.19	1777.14	Cdk9
ENSMUSG00000059013.7:Sh2d3c	1110.54	1693.58	1331.75	890.241	717.548	1821.94	1734.22	1203.63	1304.08	Sh2d3c
ENSMUSG00000009551.2:6330409D20Rik	3.37208	8.75988	5.28471	3.70163	0	6.45571	1.81499	5.47603	0.90624	6330409D20Rik
ENSMUSG00000039021.10:Ttc16	2.24805	45.9894	36.993	11.1049	20.2534	15.7806	1.81499	4.38082	8.15616	Ttc16
ENSMUSG00000009563.11:Tor2a	733.988	715.39	727.969	932.81	2171.45	712.28	813.116	580.459	796.585	Tor2a
ENSMUSG00000053746.7:Ptrh1	60.6974	46.7194	42.2777	49.972	134.54	43.7554	11.7974	58.0459	31.7184	Ptrh1
ENSMUSG00000038987.8:1700019L03Rik	5.62013	2.91996	2.64236	11.1049	7.23335	5.73841	3.62998	5.47603	9.0624	1700019L03Rik
ENSMUSG00000026797.10:Stxbp1	112.403	103.659	145.33	170.275	47.7401	137.004	199.649	158.805	187.592	Stxbp1
ENSMUSG00000087496.1:Gm13523	1.12403	0.72999	3.96353	2.77622	1.44667	0.717301	1.81499	2.19041	0	Gm13523
ENSMUSG00000026796.11:Fam129b	15.7364	66.4291	89.8401	10.1795	20.2534	103.291	39.0223	54.7603	34.4371	Fam129b
ENSMUSG00000026792.11:Lrsam1	125.891	78.8389	136.081	169.349	53.5268	104.009	257.729	144.567	172.186	Lrsam1
ENSMUSG00000038900.12:Rpl12	138.255	136.508	80.5919	79.585	183.727	102.574	108.899	123.758	99.6864	Rpl12
ENSMUSG00000026791.9:Slc2a8	165.232	154.028	170.432	171.2	247.38	162.11	276.786	142.377	194.842	Slc2a8
ENSMUSG00000038860.10:Garnl3	5.62013	5.83992	1.32118	0.925407	7.23335	6.45571	56.2647	18.6185	14.4998	Garnl3
ENSMUSG00000038831.11:Ralgps1	342.828	248.927	245.739	409.03	175.047	241.73	180.592	275.992	326.246	Ralgps1
ENSMUSG00000085087.1:Gm13528	4.4961	13.8698	1.32118	5.55244	1.44667	2.8692	0.907496	21.9041	3.62496	Gm13528
ENSMUSG00000004105.6:Angptl2	14.6123	59.8592	7.92707	0	4.34001	53.7976	46.2823	84.3308	4.5312	Angptl2
ENSMUSG00000068966.5:Zbtb34	376.548	243.817	174.396	383.118	190.96	162.827	64.4322	331.847	198.467	Zbtb34
ENSMUSG00000026788.8:Zbtb43	531.664	440.914	405.602	438.643	358.774	382.321	502.753	589.221	402.37	Zbtb43
ENSMUSG00000081244.3:Gm13529	2.24805	1.45998	2.64236	0.925407	1.44667	1.4346	2.72249	2.19041	0	Gm13529
ENSMUSG00000038740.4:Mvb12b	24.7286	29.1996	59.453	42.5687	57.8668	54.5149	21.7799	24.0945	37.1558	Mvb12b
ENSMUSG00000086484.1:Nron	0	0	2.64236	1.85081	0	1.4346	0	8.76165	8.15616	Nron
ENSMUSG00000086904.1:Gm13404	3.37208	2.91996	0	0.925407	1.44667	2.1519	4.53748	1.09521	2.71872	Gm13404
ENSMUSG00000038718.10:Pbx3	343.952	210.237	169.111	239.68	614.834	182.912	174.239	419.464	328.059	Pbx3
ENSMUSG00000084908.2:C79798	5.62013	2.18997	0	1.85081	0	0.717301	5.44497	13.1425	2.71872	C79798
ENSMUSG00000038696.9:Mapkap1	2494.21	1968.05	1462.54	2774.37	1701.28	1511.35	1310.42	2357.98	2064.41	Mapkap1
ENSMUSG00000081992.1:Gm13408	3.37208	5.83992	7.92707	4.62703	4.34001	2.8692	2.72249	7.66644	6.34368	Gm13408
ENSMUSG00000026867.13:Gapvd1	2331.23	1636.64	2498.35	2654.99	496.208	2160.51	2868.59	1634.05	2612.69	Gapvd1
ENSMUSG00000026864.8:Hspa5	25320.9	24991.9	23641.2	36582.3	30478.4	17310.6	15868.5	17041.4	23135.4	Hspa5
ENSMUSG00000070953.8:Rabepk	572.129	631.441	494.121	576.528	1359.87	535.824	409.281	478.605	384.246	Rabepk
ENSMUSG00000035949.10:Fbxw2	1497.2	1621.31	1726.78	1568.56	2638.72	1601.73	1695.2	1672.38	1521.58	Fbxw2
ENSMUSG00000026869.7:Psmd5	2127.78	1577.51	1557.67	1728.66	3739.64	1549.37	1295.9	1625.29	1405.58	Psmd5
ENSMUSG00000026873.4:Phf19	260.774	108.039	77.9495	148.99	179.387	105.443	95.287	56.9507	116.905	Phf19
ENSMUSG00000086001.1:Gm13448	5.62013	0	1.32118	2.77622	5.78668	0	7.25997	1.09521	0	Gm13448
ENSMUSG00000026875.9:Traf1	2535.8	3550.67	3247.46	2793.8	4962.08	3254.39	1613.53	3039.2	2053.54	Traf1
ENSMUSG00000026874.5:Hc	10.1162	0	2.64236	17.5827	1.44667	5.02111	0	41.6178	52.5619	Hc
ENSMUSG00000035875.9:AI182371	5.62013	11.6798	25.1024	12.0303	5.78668	2.8692	9.07496	12.0473	10.8749	AI182371
ENSMUSG00000057110.10:Cntrl	2629.1	3102.46	3168.19	3863.57	745.035	2484.73	3077.32	3793.79	3384.81	Cntrl
ENSMUSG00000026878.11:Rab14	3233.82	3065.23	3442.99	3464.72	2366.75	3514.06	3551.94	3657.99	3634.02	Rab14
ENSMUSG00000026879.9:Gsn	852.011	1835.19	2116.53	1325.18	1377.23	2087.35	2589.99	1848.71	3027.75	Gsn
ENSMUSG00000026880.10:Stom	356.316	479.603	840.269	992.036	292.227	495.655	971.928	314.324	1007.74	Stom
ENSMUSG00000075391.6:Gm13443	7.86818	3.64995	2.64236	3.70163	11.5734	1.4346	1.81499	2.19041	2.71872	Gm13443
ENSMUSG00000035778.12:Ggta1	1057.71	1105.93	1473.11	2245.04	815.922	1088.86	809.486	1373.39	2241.13	Ggta1
ENSMUSG00000026883.12:Dab2ip	16.8604	45.2594	26.4236	41.6433	5.78668	20.8017	45.3748	95.2829	137.748	Dab2ip
ENSMUSG00000026885.8:Ttll11	5.62013	8.02989	7.92707	4.62703	1.44667	2.1519	2.72249	2.19041	7.24992	Ttll11
ENSMUSG00000026895.7:Ndufa8	1137.51	1421.29	1203.59	1252.08	4836.22	1296.16	707.847	1296.72	1034.02	Ndufa8
ENSMUSG00000026890.14:Lhx6	1.12403	8.02989	1.32118	0.925407	0	1.4346	0.907496	2.19041	0	Lhx6
ENSMUSG00000026889.7:Rbm18	1086.93	1072.36	1121.68	1109.56	896.935	1108.23	1192.45	1072.21	1122.83	Rbm18
ENSMUSG00000026887.4:Mrrf	213.565	144.538	161.184	210.993	516.461	155.654	90.7496	174.138	160.404	Mrrf
ENSMUSG00000081496.1:Gm13428	4.4961	2.18997	1.32118	0	0	0	9.07496	2.19041	0.90624	Gm13428
ENSMUSG00000087187.1:Gm13431	2.24805	2.18997	10.5694	1.85081	0	5.02111	2.72249	2.19041	2.71872	Gm13431
ENSMUSG00000047250.8:Ptgs1	148.371	89.0588	216.673	48.1212	72.3335	215.19	1256.88	131.425	1285.95	Ptgs1
ENSMUSG00000083716.4:Gm13436	12.3643	14.5998	5.28471	15.7319	49.1868	7.89031	5.44497	14.2377	8.15616	Gm13436
ENSMUSG00000083431.1:Gm13437	0	1.45998	1.32118	1.85081	2.89334	0	0.907496	3.28562	0.90624	Gm13437
ENSMUSG00000009030.9:Pdcl	1568.02	815.399	886.511	970.752	865.108	1113.97	834.896	1113.82	868.178	Pdcl
ENSMUSG00000075376.5:Rc3h2	666.547	631.441	763.641	742.176	300.907	601.098	1054.51	764.454	929.802	Rc3h2
ENSMUSG00000066798.3:Zbtb6	188.836	173.008	161.184	130.482	112.84	179.325	155.182	211.375	183.967	Zbtb6
ENSMUSG00000050714.8:Zbtb26	132.635	54.0193	66.0589	74.0325	49.1868	58.8187	116.159	106.235	85.1865	Zbtb26
ENSMUSG00000035437.10:Rabgap1	1165.61	902.998	1152.07	1070.7	290.781	1086.71	1571.78	1226.63	1260.58	Rabgap1
ENSMUSG00000026915.11:Strbp	2932.58	1771.69	1249.83	2255.22	682.828	1653.38	1968.36	1984.51	1992.82	Strbp
ENSMUSG00000053164.6:Gpr21	11.2403	13.1398	14.533	7.40325	4.34001	3.5865	15.4274	1.09521	11.7811	Gpr21
ENSMUSG00000083745.1:Gm13543	39.3409	21.1697	17.1753	32.3892	0	10.7595	68.0622	12.0473	34.4371	Gm13543
ENSMUSG00000035403.8:Crb2	5.62013	5.10993	0	1.85081	0	0	0.907496	0	0	Crb2
ENSMUSG00000035392.12:Dennd1a	346.2	375.945	772.889	376.641	156.24	641.984	718.737	370.18	404.183	Dennd1a
ENSMUSG00000087294.1:Gm13556	2.24805	3.64995	10.5694	7.40325	0	3.5865	11.7974	4.38082	9.0624	Gm13556
ENSMUSG00000026749.6:Nek6	1016.12	954.097	1244.55	2516.18	1196.4	1068.06	354.831	1347.1	1621.26	Nek6
ENSMUSG00000026750.5:Psmb7	1515.19	1295.73	1285.51	1259.48	4585.94	1346.37	614.375	1063.44	1040.36	Psmb7
ENSMUSG00000082931.1:Gm13586	3.37208	4.37994	5.28471	0.925407	1.44667	2.1519	11.7974	4.38082	5.43744	Gm13586
ENSMUSG00000026751.9:Nr5a1	0	0	0	1.85081	0	0	29.9474	0	6.34368	Nr5a1
ENSMUSG00000063972.8:Nr6a1	44.961	46.7194	29.0659	51.8228	82.4602	20.8017	4.53748	49.2843	59.8118	Nr6a1
ENSMUSG00000085201.1:Nr6a1os	0	0	1.32118	0.925407	0	3.5865	3.62998	3.28562	4.5312	Nr6a1os
ENSMUSG00000046618.7:Olfml2a	12.3643	10.2199	15.8541	70.3309	2.89334	16.4979	13.6124	73.3788	165.842	Olfml2a
ENSMUSG00000085755.1:Gm13496	8.9922	2.91996	1.32118	14.8065	13.02	9.32491	1.81499	2.19041	4.5312	Gm13496
ENSMUSG00000035295.5:Wdr38	20.2325	16.7898	15.8541	23.1352	37.6134	21.519	34.4848	26.2849	22.656	Wdr38
ENSMUSG00000062997.6:Rpl35	204.573	209.507	144.008	233.203	1147.21	177.173	145.199	324.181	231.091	Rpl35
ENSMUSG00000026755.9:Arpc5l	4320.75	3571.11	2822.04	4439.18	7133.53	3476.04	3935.81	2773.06	3533.43	Arpc5l
ENSMUSG00000026754.11:Golga1	412.517	438.724	496.763	478.435	163.474	442.575	575.352	362.513	546.463	Golga1
ENSMUSG00000035236.12:Scai	356.316	365.725	251.024	429.389	156.24	224.515	508.198	546.508	367.027	Scai
ENSMUSG00000082315.1:Gm16523	0	3.64995	3.96353	5.55244	0	2.8692	6.35247	2.19041	6.34368	Gm16523
ENSMUSG00000026753.3:Ppp6c	2076.07	1882.64	1918.35	1872.1	2485.38	1980.47	1759.63	1602.29	1934.82	Ppp6c
ENSMUSG00000083157.1:Gm13511	0	1.45998	3.96353	2.77622	0	1.4346	2.72249	0	3.62496	Gm13511
ENSMUSG00000082536.1:Gm13456	13.4883	10.2199	23.7812	19.4335	36.1667	12.9114	6.35247	17.5233	13.5936	Gm13456
ENSMUSG00000083260.1:Gm13460	3.37208	1.45998	2.64236	0.925407	8.68002	1.4346	0	4.38082	0.90624	Gm13460
ENSMUSG00000081999.3:Gm13461	49.4571	29.9296	47.5624	25.9114	94.0335	30.8439	9.98245	16.4281	19.031	Gm13461
ENSMUSG00000080994.2:Gm13464	4.4961	4.37994	2.64236	0	7.23335	4.30381	1.81499	2.19041	5.43744	Gm13464
ENSMUSG00000026866.11:Kynu	336.084	306.596	307.835	357.207	69.4401	393.081	719.644	292.42	640.712	Kynu
ENSMUSG00000049744.10:Arhgap15	1728.75	3092.24	2499.67	1137.32	1288.98	2623.89	6085.67	1728.23	2025.45	Arhgap15
ENSMUSG00000085089.1:Arhgap15os	0	0	2.64236	0	1.44667	1.4346	5.44497	0	2.71872	Arhgap15os
ENSMUSG00000036890.8:Gtdc1	283.254	329.955	220.637	171.2	198.194	233.123	302.196	259.564	241.966	Gtdc1
ENSMUSG00000083849.1:Gm13477	8.9922	19.7097	5.28471	7.40325	1.44667	7.89031	19.9649	1.09521	9.96864	Gm13477
ENSMUSG00000026872.11:Zeb2	2293.01	1654.89	3345.22	3276.87	488.974	1590.26	1173.39	2439.02	2002.79	Zeb2
ENSMUSG00000052248.10:Zeb2os	16.8604	31.3896	26.4236	28.6876	88.2468	31.5612	15.4274	58.0459	21.7498	Zeb2os
ENSMUSG00000098654.1:Gm27676	0	0.72999	6.60589	2.77622	2.89334	0.717301	4.53748	6.57123	0.90624	Gm27676
ENSMUSG00000085591.1:Gm13479	0	0	0	0	1.44667	3.5865	19.9649	5.47603	2.71872	Gm13479
ENSMUSG00000083807.1:Gm13466	3.37208	5.10993	11.8906	1.85081	14.4667	5.02111	1.81499	3.28562	4.5312	Gm13466
ENSMUSG00000052155.5:Acvr2a	42.713	52.5593	89.8401	44.4195	17.36	81.055	141.569	144.567	66.1555	Acvr2a
ENSMUSG00000026761.7:Orc4	1316.23	1074.55	1030.52	1071.62	1100.92	1101.77	1305.89	1065.64	1017.71	Orc4
ENSMUSG00000036792.7:Mbd5	205.697	174.468	276.126	273.92	62.2068	169.283	367.536	125.949	204.81	Mbd5
ENSMUSG00000081272.1:Gm13509	129.263	70.809	76.6283	81.4358	261.847	64.5571	56.2647	74.474	58.9056	Gm13509
ENSMUSG00000084177.1:Gm13508	4.4961	2.18997	3.96353	1.85081	4.34001	0.717301	0	1.09521	0	Gm13508
ENSMUSG00000069495.7:Epc2	103.41	226.297	142.687	159.17	102.714	128.397	235.949	152.234	134.123	Epc2
ENSMUSG00000026764.10:Kif5c	11.2403	218.267	142.687	50.8974	31.8267	65.2744	29.0399	56.9507	61.6243	Kif5c
ENSMUSG00000026765.7:Lypd6b	0	28.4696	27.7447	0	5.78668	27.2574	6.35247	3.28562	2.71872	Lypd6b
ENSMUSG00000026766.11:Mmadhc	1373.56	1185.5	1210.2	1344.62	3509.62	1107.51	760.481	1015.26	927.083	Mmadhc
ENSMUSG00000083449.1:Gm13487	4.4961	2.91996	2.64236	2.77622	5.78668	4.30381	0.907496	7.66644	4.5312	Gm13487
ENSMUSG00000083270.1:Gm13498	1.12403	2.18997	3.96353	1.85081	2.89334	4.30381	0	2.19041	1.81248	Gm13498
ENSMUSG00000017144.3:Rnd3	33.7208	39.4195	294.623	357.207	60.7601	81.055	125.234	68.998	113.28	Rnd3
ENSMUSG00000087701.4:Gm13493	2.24805	2.18997	6.60589	1.85081	15.9134	2.8692	1.81499	5.47603	0	Gm13493
ENSMUSG00000036249.11:Rbm43	794.686	697.14	731.933	603.365	607.601	919.58	830.358	731.597	770.304	Rbm43
ENSMUSG00000026946.4:Nmi	638.446	1162.87	1123	558.946	1275.96	1128.31	921.108	641.791	710.492	Nmi
ENSMUSG00000036202.10:Rif1	1213.95	1159.95	965.781	847.673	115.734	1067.34	1000.06	1043.73	951.552	Rif1
ENSMUSG00000026950.11:Neb	34.8448	216.807	307.835	11.1049	27.4867	188.65	38.1148	144.567	17.2186	Neb
ENSMUSG00000036093.7:Arl5a	1190.34	944.607	1219.45	1226.16	237.254	1563	572.63	1347.1	1045.8	Arl5a
ENSMUSG00000085315.2:A430018G15Rik	4.4961	4.37994	3.96353	6.47785	2.89334	3.5865	9.07496	9.85685	2.71872	A430018G15Rik
ENSMUSG00000017412.10:Cacnb4	25.8526	21.8997	70.0224	33.3146	18.8067	41.6035	41.7448	72.2836	18.1248	Cacnb4
ENSMUSG00000025201.7:Bloc1s2-ps	12.3643	9.48987	7.92707	3.70163	20.2534	2.1519	5.44497	14.2377	12.6874	Bloc1s2-ps
ENSMUSG00000055371.12:Stam2	1072.32	866.498	1064.87	1090.13	1031.48	1128.31	851.231	1032.78	792.96	Stam2
ENSMUSG00000085815.1:Gm13548	2.24805	0.72999	3.96353	0	0	2.8692	1.81499	1.09521	2.71872	Gm13548
ENSMUSG00000036053.11:Fmnl2	329.339	47.4494	194.213	369.237	85.3535	54.5149	64.4322	611.125	165.842	Fmnl2
ENSMUSG00000097857.1:Gm26603	33.7208	16.7898	40.9565	56.4498	4.34001	14.346	13.6124	193.851	48.937	Gm26603
ENSMUSG00000061136.8:Prpf40a	3834.05	3246.27	2980.58	3003.87	1325.15	2918.7	2496.52	3246.19	2805.72	Prpf40a
ENSMUSG00000026960.6:Arl6ip6	637.322	443.104	442.595	484.913	591.688	391.646	493.678	387.703	449.495	Arl6ip6
ENSMUSG00000082472.1:Gm13501	5.62013	2.18997	3.96353	0	4.34001	3.5865	0	2.19041	0.90624	Gm13501
ENSMUSG00000075334.2:Rprm	0	8.75988	6.60589	24.0606	2.89334	1.4346	0	0	30.8122	Rprm
ENSMUSG00000082301.1:Gm14032	4.4961	2.91996	13.2118	9.25407	11.5734	11.4768	12.7049	3.28562	6.34368	Gm14032
ENSMUSG00000082578.1:Gm13527	1.12403	0.72999	5.28471	0.925407	2.89334	0	0.907496	2.19041	0.90624	Gm13527
ENSMUSG00000026826.8:Nr4a2	48.3331	504.423	389.748	14.8065	144.667	378.735	37.2073	142.377	12.6874	Nr4a2
ENSMUSG00000054181.6:A930012O16Rik	17.9844	11.6798	15.8541	11.1049	28.9334	15.7806	41.7448	36.1418	15.4061	A930012O16Rik
ENSMUSG00000026827.7:Gpd2	790.19	856.278	1167.92	537.661	287.887	1329.16	1144.35	1053.59	758.523	Gpd2
ENSMUSG00000026830.9:Ermn	2.24805	75.919	105.694	0.925407	57.8668	175.021	0	24.0945	0.90624	Ermn
ENSMUSG00000026832.7:Cytip	2044.6	4181.38	3522.26	1196.55	1864.76	5223.39	3904.95	1387.63	2410.6	Cytip
ENSMUSG00000086862.1:Gm13546	6.74415	13.1398	11.8906	0.925407	2.89334	11.4768	6.35247	1.09521	3.62496	Gm13546
ENSMUSG00000026836.10:Acvr1	1.12403	8.75988	17.1753	6.47785	5.78668	17.2152	13.6124	5.47603	1.81248	Acvr1
ENSMUSG00000026839.11:Upp2	2.24805	2.18997	1.32118	6.47785	0	3.5865	2.72249	2.19041	1.81248	Upp2
ENSMUSG00000036641.8:Ccdc148	7.86818	14.5998	30.3871	10.1795	18.8067	41.6035	126.142	2.19041	67.0617	Ccdc148
ENSMUSG00000026991.15:Pkp4	24.7286	162.058	153.257	5.55244	44.8468	216.625	114.344	50.3795	43.4995	Pkp4
ENSMUSG00000026989.5:Dapl1	1.12403	64.9691	47.5624	0.925407	43.4001	48.7765	1.81499	5.47603	3.62496	Dapl1
ENSMUSG00000081157.1:Gm13552	3.37208	2.18997	1.32118	1.85081	8.68002	2.8692	0.907496	0	0.90624	Gm13552
ENSMUSG00000035168.11:Tanc1	105.658	153.298	266.878	235.979	5.78668	274.009	137.939	200.423	70.6867	Tanc1
ENSMUSG00000026988.10:Wdsub1	241.665	202.207	239.133	269.293	260.4	185.781	120.697	304.467	238.341	Wdsub1
ENSMUSG00000026987.11:Baz2b	1310.61	1457.79	1134.89	1313.15	332.734	1321.99	3431.24	1851.99	2034.51	Baz2b
ENSMUSG00000085975.1:Gm13572	8.9922	10.9499	23.7812	14.8065	7.23335	17.9325	52.6347	17.5233	33.5309	Gm13572
ENSMUSG00000082330.1:Ldha-ps	2.24805	2.91996	2.64236	0	5.78668	3.5865	0	0	2.71872	Ldha-ps
ENSMUSG00000026977.12:March7	1738.87	1749.79	1861.54	1696.27	558.414	1760.97	2464.76	1890.33	1699.2	2021-03-07
ENSMUSG00000060703.7:Cd302	85.4259	275.206	836.306	24.986	743.588	682.871	754.129	488.462	371.558	Cd302
ENSMUSG00000080198.2:Gm13573	1.12403	3.64995	2.64236	0.925407	2.89334	2.1519	0.907496	3.28562	0.90624	Gm13573
ENSMUSG00000026980.10:Ly75	801.43	1086.23	1755.85	1165.09	147.56	1598.86	734.164	1323.01	1276.89	Ly75
ENSMUSG00000086196.2:Gm13571	12.3643	21.1697	22.46	9.25407	14.4667	22.2363	14.5199	56.9507	4.5312	Gm13571
ENSMUSG00000054580.9:Pla2r1	1.12403	10.2199	10.5694	19.4335	0	2.8692	1.81499	7.66644	0.90624	Pla2r1
ENSMUSG00000026970.11:Rbms1	755.345	1734.46	1590.7	508.974	261.847	1927.39	1147.07	1463.19	673.336	Rbms1
ENSMUSG00000064289.10:Tank	2319.99	2727.24	2725.59	2410.68	1989.17	2299.67	3180.77	2808.11	2161.38	Tank
ENSMUSG00000026914.10:Psmd14	3880.14	3199.55	2914.52	2764.19	6760.29	3090.85	1981.06	2913.25	2783.97	Psmd14
ENSMUSG00000092660.1:Gm22403	1.12403	1.45998	2.64236	0	0	2.8692	0	0	3.62496	Gm22403
ENSMUSG00000026904.12:Slc4a10	1.12403	9.48987	6.60589	0	0	7.17301	23.5949	0	4.5312	Slc4a10
ENSMUSG00000035000.8:Dpp4	992.514	1620.58	1561.63	263.741	730.568	2129.67	2324.1	533.365	622.587	Dpp4
ENSMUSG00000087518.1:Gm13561	19.1084	10.2199	5.28471	3.70163	13.02	15.7806	15.4274	27.3801	7.24992	Gm13561
ENSMUSG00000087681.1:Gm13565	7.86818	5.10993	2.64236	6.47785	8.68002	0.717301	16.3349	3.28562	3.62496	Gm13565
ENSMUSG00000087422.1:Gm13564	2.24805	0.72999	2.64236	1.85081	18.8067	2.8692	2.72249	12.0473	6.34368	Gm13564
ENSMUSG00000000394.10:Gcg	43.837	199.287	9.24825	0	127.307	408.862	0	19.7137	0	Gcg
ENSMUSG00000000392.12:Fap	1.12403	4.37994	3.96353	0	2.89334	5.02111	7.25997	5.47603	1.81248	Fap
ENSMUSG00000026896.9:Ifih1	474.339	744.59	865.372	504.347	206.874	758.187	192.389	616.601	484.838	Ifih1
ENSMUSG00000026893.4:Gca	285.502	442.374	398.996	265.592	159.134	376.583	251.376	496.128	397.839	Gca
ENSMUSG00000081817.1:Gm13590	3.37208	0	6.60589	0	0	2.8692	6.35247	16.4281	4.5312	Gm13590
ENSMUSG00000059742.5:Kcnh7	11.2403	20.4397	29.0659	6.47785	4.34001	17.9325	19.9649	20.8089	13.5936	Kcnh7
ENSMUSG00000075324.8:Fign	0	2.91996	0	0	1.44667	3.5865	0	3.28562	0	Fign
ENSMUSG00000084104.1:Gm13578	16.8604	8.75988	19.8177	11.1049	15.9134	15.0633	12.7049	9.85685	12.6874	Gm13578
ENSMUSG00000034903.13:Cobll1	369.804	397.845	371.251	298.906	40.5067	652.027	1310.42	298.991	621.681	Cobll1
ENSMUSG00000086881.1:Gm13594	5.62013	4.37994	2.64236	3.70163	1.44667	3.5865	11.7974	0	1.81248	Gm13594
ENSMUSG00000083707.1:Gm13592	3.37208	2.18997	9.24825	1.85081	14.4667	2.8692	0	4.38082	1.81248	Gm13592
ENSMUSG00000057182.9:Scn3a	1.12403	0.72999	0	0	0	1.4346	0.907496	1.09521	3.62496	Scn3a
ENSMUSG00000044647.11:Csrnp3	1.12403	9.48987	0	0	0	1.4346	6.35247	1.09521	0.90624	Csrnp3
ENSMUSG00000026994.4:Galnt3	10.1162	38.6895	91.1613	0	18.8067	104.009	77.1371	76.6644	22.656	Galnt3
ENSMUSG00000034848.12:Ttc21b	281.006	167.898	284.053	430.314	130.2	210.886	218.706	142.377	270.059	Ttc21b
ENSMUSG00000081257.1:Gm13607	2.24805	0.72999	3.96353	0.925407	1.44667	0	0.907496	1.09521	0	Gm13607
ENSMUSG00000027030.10:Stk39	59.5733	423.394	299.907	35.1655	78.1201	445.444	123.419	135.806	64.343	Stk39
ENSMUSG00000082836.1:Gm13612	1.12403	0.72999	1.32118	0.925407	1.44667	0.717301	0.907496	2.19041	0.90624	Gm13612
ENSMUSG00000027035.5:Cers6	169.728	425.584	1263.05	242.457	109.947	477.722	305.826	198.232	223.841	Cers6
ENSMUSG00000034738.8:Nostrin	43.837	86.8688	124.191	178.604	88.2468	134.135	18.1499	390.988	213.873	Nostrin
ENSMUSG00000005233.11:Spc25	1217.32	694.951	622.275	632.053	1449.56	548.735	226.874	488.462	376.996	Spc25
ENSMUSG00000027068.6:Dhrs9	15.7364	0	47.5624	6.47785	2.89334	10.0422	98.917	0	28.9997	Dhrs9
ENSMUSG00000063145.5:Bbs5	88.798	22.6297	35.6718	49.972	91.1402	38.7343	8.16746	88.7117	29.9059	Bbs5
ENSMUSG00000075307.3:Klhl41	12.3643	0	0	4.62703	0	1.4346	0	7.66644	4.5312	Klhl41
ENSMUSG00000027086.11:Fastkd1	324.843	166.438	215.352	210.993	120.074	241.73	262.266	246.421	239.247	Fastkd1
ENSMUSG00000042133.11:Ppig	975.654	1056.3	918.219	719.966	422.427	902.365	829.451	899.164	837.366	Ppig
ENSMUSG00000082345.1:Gm13622	1.12403	2.91996	5.28471	2.77622	4.34001	4.30381	6.35247	7.66644	0.90624	Gm13622
ENSMUSG00000070883.3:Ccdc173	26.9766	21.8997	18.4965	18.5081	13.02	19.3671	22.6874	45.9986	22.656	Ccdc173
ENSMUSG00000083007.1:Gm13623	5.62013	4.37994	1.32118	3.70163	23.1467	5.02111	2.72249	4.38082	4.5312	Gm13623
ENSMUSG00000027088.5:Phospho2	700.268	652.611	556.216	604.291	737.801	617.596	755.944	696.551	632.555	Phospho2
ENSMUSG00000042155.3:Klhl23	0	3.64995	27.7447	2.77622	1.44667	5.02111	53.5422	10.9521	16.3123	Klhl23
ENSMUSG00000068882.8:Ssb	3505.83	2911.93	2769.19	2482.87	2731.31	3144.65	1976.53	2362.36	2126.04	Ssb
ENSMUSG00000051730.10:Mettl5	307.983	294.916	252.345	234.128	523.694	233.123	285.861	256.278	241.966	Mettl5
ENSMUSG00000085735.1:Mettl5os	11.2403	14.5998	3.96353	5.55244	2.89334	5.73841	11.7974	12.0473	2.71872	Mettl5os
ENSMUSG00000044308.12:Ubr3	563.137	502.963	490.157	613.545	108.5	555.908	647.044	533.365	632.555	Ubr3
ENSMUSG00000042064.8:Myo3b	20.2325	112.418	107.015	20.3589	49.1868	125.528	131.587	141.282	77.9366	Myo3b
ENSMUSG00000047965.9:Rpl9-ps7	1.12403	0	3.96353	3.70163	11.5734	5.02111	2.72249	2.19041	2.71872	Rpl9-ps7
ENSMUSG00000070880.5:Gad1	22.4805	5.83992	3.96353	0	0	11.4768	90.7496	5.47603	0.90624	Gad1
ENSMUSG00000097025.1:Gm26558	50.5811	55.4792	31.7083	50.8974	4.34001	34.4304	62.6172	56.9507	23.5622	Gm26558
ENSMUSG00000014959.7:Gorasp2	2968.55	3045.52	3040.03	4445.65	7132.08	2694.9	2391.25	2871.63	2773.09	Gorasp2
ENSMUSG00000041997.11:Tlk1	800.306	716.85	611.706	629.277	243.04	743.124	755.944	634.124	736.773	Tlk1
ENSMUSG00000041975.12:Mettl8	162.984	135.778	83.2342	101.795	118.627	105.443	220.521	143.472	76.1241	Mettl8
ENSMUSG00000041966.13:Dcaf17	759.841	886.938	737.217	810.656	448.468	755.318	951.963	927.639	940.677	Dcaf17
ENSMUSG00000027015.4:Cybrd1	4.4961	10.9499	10.5694	4.62703	5.78668	4.30381	3.62998	7.66644	3.62496	Cybrd1
ENSMUSG00000027012.10:Dync1i2	882.36	989.866	1049.02	906.899	623.515	1081.69	832.173	767.739	683.305	Dync1i2
ENSMUSG00000027010.11:Slc25a12	1055.46	1514.73	1277.58	1159.53	2224.98	1344.94	963.76	1077.68	1231.58	Slc25a12
ENSMUSG00000082190.1:Gm13641	1.12403	3.64995	0	1.85081	1.44667	0.717301	2.72249	3.28562	4.5312	Gm13641
ENSMUSG00000027018.6:Hat1	2146.89	1878.99	1556.35	1189.15	3499.49	1853.51	969.205	1274.82	1125.55	Hat1
ENSMUSG00000041921.11:Metap1d	690.151	451.134	432.025	656.113	436.894	385.908	768.649	795.119	802.929	Metap1d
ENSMUSG00000084946.2:Dlx1as	13.4883	4.37994	6.60589	5.55244	1.44667	2.8692	6.35247	8.76165	10.8749	Dlx1as
ENSMUSG00000041911.3:Dlx1	21.3565	6.56991	3.96353	0	5.78668	12.1941	0.907496	0	4.5312	Dlx1
ENSMUSG00000027111.10:Itga6	236.045	461.354	224.6	146.214	137.434	349.326	191.482	338.419	192.123	Itga6
ENSMUSG00000006494.6:Pdk1	995.886	1187.69	1329.11	1600.95	1422.08	1465.45	1480.13	1436.91	1517.05	Pdk1
ENSMUSG00000049044.11:Rapgef4	85.4259	215.347	62.0954	53.6736	7.23335	143.46	278.601	31.761	45.312	Rapgef4
ENSMUSG00000085001.1:Rapgef4os2	4.4961	10.9499	3.96353	0	1.44667	2.1519	15.4274	4.38082	4.5312	Rapgef4os2
ENSMUSG00000086231.1:Rapgef4os3	0	5.10993	1.32118	0	2.89334	1.4346	0	0	1.81248	Rapgef4os3
ENSMUSG00000004085.9:Zak	548.524	327.036	425.419	533.034	418.087	220.211	186.944	399.75	419.589	Zak
ENSMUSG00000088302.1:Zakit	1.12403	5.10993	1.32118	5.55244	0	2.1519	1.81499	9.85685	0	Zakit
ENSMUSG00000055612.10:Cdca7	1433.13	719.77	689.655	882.838	996.755	553.039	513.643	681.218	775.741	Cdca7
ENSMUSG00000027109.11:Sp3	2260.41	2014.04	2033.29	2311.67	678.488	2085.19	2471.11	1539.86	2190.38	Sp3
ENSMUSG00000063714.10:Sp3os	92.1701	82.4889	75.3072	143.438	243.04	65.2744	78.9521	130.329	88.8115	Sp3os
ENSMUSG00000027108.10:Ola1	1110.54	869.418	1116.4	1545.43	1926.96	832.069	493.678	753.502	825.585	Ola1
ENSMUSG00000082455.3:Gm13665	17.9844	9.48987	3.96353	12.9557	2.89334	3.5865	9.07496	22.9993	16.3123	Gm13665
ENSMUSG00000041777.11:Cir1	52.8292	64.9691	58.1318	49.972	54.9734	56.6668	54.4497	64.6171	58.9056	Cir1
ENSMUSG00000008226.9:Scrn3	202.325	145.268	162.505	165.648	130.2	172.152	344.848	246.421	199.373	Scrn3
ENSMUSG00000041762.11:Gpr155	512.556	410.254	498.084	693.13	196.747	342.87	498.215	451.225	415.058	Gpr155
ENSMUSG00000086546.1:Gm13709	2.24805	2.18997	1.32118	0.925407	0	1.4346	7.25997	9.85685	0.90624	Gm13709
ENSMUSG00000087176.1:D230022J07Rik	11.2403	10.2199	3.96353	16.6573	11.5734	12.1941	18.1499	25.1897	13.5936	D230022J07Rik
ENSMUSG00000085768.1:Gm13707	7.86818	4.37994	1.32118	2.77622	1.44667	0	0	3.28562	2.71872	Gm13707
ENSMUSG00000075284.5:Wipf1	2036.73	2818.49	1897.21	1768.45	869.448	2593.04	1916.63	1655.95	1930.29	Wipf1
ENSMUSG00000086069.1:Gm13708	2.24805	6.56991	3.96353	3.70163	0	3.5865	4.53748	5.47603	3.62496	Gm13708
ENSMUSG00000086382.1:Chrna1os	0	2.91996	1.32118	1.85081	11.5734	0.717301	0.907496	4.38082	9.0624	Chrna1os
ENSMUSG00000086544.1:Chn1os3	0	3.64995	2.64236	0	0	0	0	4.38082	2.71872	Chn1os3
ENSMUSG00000056486.12:Chn1	6.74415	3.64995	2.64236	7.40325	1.44667	5.02111	0.907496	3.28562	1.81248	Chn1
ENSMUSG00000027104.13:Atf2	1353.33	1233.68	1267.01	1296.49	879.575	1155.57	1555.45	1630.76	1359.36	Atf2
ENSMUSG00000097377.1:Gm10822	1.12403	2.18997	1.32118	1.85081	1.44667	0	0.907496	1.09521	3.62496	Gm10822
ENSMUSG00000018770.4:Atp5g3	5194.12	4994.59	4761.53	4583.54	15677.6	4765.03	2621.75	3896.74	3606.83	Atp5g3
ENSMUSG00000083072.2:Gm13668	4.4961	8.02989	7.92707	3.70163	18.8067	3.5865	2.72249	5.47603	5.43744	Gm13668
ENSMUSG00000009207.10:Lnp	825.035	501.503	474.303	490.466	374.687	457.638	535.422	542.127	541.931	Lnp
ENSMUSG00000075279.5:Mrpl23-ps1	24.7286	12.4098	23.7812	13.8811	65.1001	10.7595	14.5199	35.0466	11.7811	Mrpl23-ps1
ENSMUSG00000027102.4:Hoxd8	0	0.72999	0	1.85081	0	4.30381	0	4.38082	0.90624	Hoxd8
ENSMUSG00000027099.9:Mtx2	1284.76	1172.36	923.504	942.064	2677.79	937.512	571.722	969.257	895.365	Mtx2
ENSMUSG00000081156.1:Gm14425	1.12403	5.83992	1.32118	3.70163	1.44667	0	1.81499	1.09521	0.90624	Gm14425
ENSMUSG00000081406.4:Rps6-ps4	2.24805	1.45998	2.64236	1.85081	8.68002	4.30381	0.907496	4.38082	0.90624	Rps6-ps4
ENSMUSG00000075276.5:Gm13653	4.4961	0.72999	0	0	4.34001	2.8692	0	1.09521	2.71872	Gm13653
ENSMUSG00000059005.8:Hnrnpa3	94.4181	110.228	76.6283	58.3006	39.0601	76.7512	82.5821	83.2356	62.5305	Hnrnpa3
ENSMUSG00000015839.6:Nfe2l2	1118.41	1562.18	1887.96	607.992	959.142	2274.56	1246.9	1919.9	838.272	Nfe2l2
ENSMUSG00000089015.1:Gm24996	2.24805	0.72999	13.2118	1.85081	0	5.02111	6.35247	5.47603	4.5312	Gm24996
ENSMUSG00000087222.1:E030042O20Rik	23.6045	15.3298	17.1753	17.5827	21.7	17.9325	38.1148	27.3801	21.7498	E030042O20Rik
ENSMUSG00000086813.1:Gm13657	1.12403	5.10993	5.28471	0	20.2534	9.32491	2.72249	8.76165	0.90624	Gm13657
ENSMUSG00000042410.10:Agps	1491.58	892.778	1475.76	1678.69	695.848	1227.3	1369.41	1467.58	1595.89	Agps
ENSMUSG00000075273.4:Ttc30b	59.5733	33.5795	38.3142	65.7039	59.3134	35.1477	71.6922	58.0459	40.7808	Ttc30b
ENSMUSG00000075271.4:Ttc30a1	11.2403	21.8997	25.1024	12.9557	44.8468	24.3882	34.4848	27.3801	29.9059	Ttc30a1
ENSMUSG00000075270.6:Pde11a	1.12403	13.8698	27.7447	0	1.44667	19.3671	0.907496	4.38082	0	Pde11a
ENSMUSG00000042369.8:Rbm45	83.1779	40.8794	121.548	99.9439	115.734	78.9031	58.0797	44.9034	71.5929	Rbm45
ENSMUSG00000042359.13:Osbpl6	4.4961	2.18997	0	1.85081	2.89334	1.4346	19.0574	2.19041	5.43744	Osbpl6
ENSMUSG00000002731.6:Prkra	38.2169	56.9392	128.154	117.527	62.2068	96.8356	66.2472	97.4733	89.7177	Prkra
ENSMUSG00000002732.9:Fkbp7	28.1006	15.3298	38.3142	33.3146	24.5934	29.4093	79.8596	25.1897	49.8432	Fkbp7
ENSMUSG00000002733.8:Plekha3	298.991	321.926	188.928	248.009	99.8202	464.811	238.671	365.799	386.058	Plekha3
ENSMUSG00000051747.9:Ttn	48.3331	1303.76	784.78	9.25407	109.947	413.883	112.529	591.411	268.247	Ttn
ENSMUSG00000044033.11:Ccdc141	79.8058	7.2999	5.28471	0	0	25.8228	1.81499	9.85685	233.81	Ccdc141
ENSMUSG00000042272.12:Sestd1	5.62013	24.8197	84.5554	0	10.1267	56.6668	12.7049	52.5699	12.6874	Sestd1
ENSMUSG00000081611.1:Gm13651	1.12403	2.91996	1.32118	0	2.89334	2.1519	0.907496	0	0	Gm13651
ENSMUSG00000027014.9:Cwc22	365.308	451.864	391.069	379.417	164.92	380.887	370.258	365.799	369.746	Cwc22
ENSMUSG00000054510.5:Gm14461	0	1.45998	3.96353	0	5.78668	0.717301	0	1.09521	2.71872	Gm14461
ENSMUSG00000027011.9:Ube2e3	539.532	395.655	338.222	369.237	410.854	423.208	529.07	480.795	454.932	Ube2e3
ENSMUSG00000080984.1:Gm14469	2.24805	4.37994	2.64236	0	0	0	0	0	0.90624	Gm14469
ENSMUSG00000027009.13:Itga4	920.577	3134.58	3918.61	3333.32	352.987	1923.8	2933.03	2399.6	4932.66	Itga4
ENSMUSG00000075256.4:Cerkl	68.5655	74.459	60.7742	49.0466	65.1001	43.7554	91.6571	147.853	126.874	Cerkl
ENSMUSG00000081284.1:Gm13673	2.24805	1.45998	0	7.40325	0	1.4346	6.35247	4.38082	2.71872	Gm13673
ENSMUSG00000027007.11:Ssfa2	329.339	288.346	413.529	278.547	144.667	357.216	464.638	277.087	370.652	Ssfa2
ENSMUSG00000059173.14:Pde1a	0	0.72999	0	5.55244	0	4.30381	1.81499	0	0	Pde1a
ENSMUSG00000027006.8:Dnajc10	1897.35	1313.98	1827.19	2216.35	1368.55	1522.11	1776.88	1545.34	2007.32	Dnajc10
ENSMUSG00000027004.3:Frzb	4.4961	6.56991	13.2118	5.55244	5.78668	5.73841	19.9649	8.76165	8.15616	Frzb
ENSMUSG00000027002.8:Nckap1	20.2325	64.2391	72.6648	15.7319	7.23335	114.768	30.8549	40.5226	28.9997	Nckap1
ENSMUSG00000027001.5:Dusp19	114.651	114.608	142.687	144.363	261.847	107.595	99.8245	141.282	126.874	Dusp19
ENSMUSG00000026999.9:Nup35	119.147	90.5188	66.0589	63.8531	131.647	88.9453	92.5646	83.2356	77.0304	Nup35
ENSMUSG00000064193.8:Gm4735	1.12403	0.72999	1.32118	0.925407	5.78668	0	0	2.19041	0	Gm4735
ENSMUSG00000080979.3:Gm13675	3.37208	1.45998	1.32118	0.925407	4.34001	1.4346	0	0	0.90624	Gm13675
ENSMUSG00000081400.1:Gm13680	3.37208	2.91996	2.64236	0.925407	8.68002	0.717301	0.907496	3.28562	0	Gm13680
ENSMUSG00000083291.3:Gm13679	4.4961	0.72999	6.60589	1.85081	10.1267	1.4346	0.907496	4.38082	4.5312	Gm13679
ENSMUSG00000027091.9:Zc3h15	1298.25	1252.66	1049.02	1147.5	1103.81	1167.77	750.499	1015.26	861.834	Zc3h15
ENSMUSG00000027087.6:Itgav	710.384	672.321	943.321	1377.93	156.24	602.533	640.692	704.217	985.083	Itgav
ENSMUSG00000085335.1:Gm13684	23.6045	29.1996	22.46	27.7622	2.89334	20.8017	14.5199	35.0466	27.1872	Gm13684
ENSMUSG00000048388.3:Fam171b	20.2325	32.8496	21.1389	0.925407	10.1267	12.9114	7.25997	28.4754	5.43744	Fam171b
ENSMUSG00000059588.8:Calcrl	65.1935	206.587	183.644	59.226	26.04	233.123	536.33	81.0452	163.123	Calcrl
ENSMUSG00000027082.10:Tfpi	8.9922	35.7695	58.1318	12.0303	20.2534	48.0592	107.992	29.5706	58.9056	Tfpi
ENSMUSG00000087362.2:Gm13710	17.9844	51.8293	56.8107	8.32866	33.2734	124.81	159.719	74.474	41.687	Gm13710
ENSMUSG00000034101.9:Ctnnd1	5.62013	13.8698	33.0295	33.3146	4.34001	23.6709	40.8373	16.4281	59.8118	Ctnnd1
ENSMUSG00000076437.5:2700094K13Rik	1080.19	817.589	635.487	724.594	2936.74	771.099	491.863	688.884	466.714	2700094K13Rik
ENSMUSG00000050043.11:Tmx2	505.811	449.674	363.324	421.985	513.568	455.486	537.237	450.13	456.745	Tmx2
ENSMUSG00000027080.6:Med19	360.812	351.855	262.914	336.848	299.461	301.984	396.576	374.56	330.778	Med19
ENSMUSG00000034075.10:Zdhhc5	1398.29	1021.26	1448.01	1818.42	811.582	1568.02	1283.2	1089.73	1656.61	Zdhhc5
ENSMUSG00000027079.10:Clp1	949.801	893.508	820.452	684.801	1400.38	948.272	779.539	838.928	780.273	Clp1
ENSMUSG00000034059.8:Ypel4	0	4.37994	11.8906	8.32866	5.78668	3.5865	45.3748	2.19041	117.811	Ypel4
ENSMUSG00000023224.7:Serping1	28.1006	282.506	323.689	53.6736	105.607	301.266	59.8947	250.802	28.0934	Serping1
ENSMUSG00000027078.9:Ube2l6	370.928	1099.36	1136.21	635.754	1064.75	891.605	3613.65	697.646	1436.39	Ube2l6
ENSMUSG00000027076.5:Timm10	475.463	378.865	318.404	328.519	1466.92	412.448	215.076	300.086	258.278	Timm10
ENSMUSG00000027075.11:Slc43a1	201.201	321.196	136.081	142.513	497.654	335.697	542.682	602.363	509.307	Slc43a1
ENSMUSG00000027074.9:Slc43a3	1589.37	1314.71	1008.06	1583.37	1848.84	989.158	499.123	1558.48	1141.86	Slc43a3
ENSMUSG00000027073.5:Prg2	33.7208	39.4195	262.914	24.0606	112.84	25.8228	323.068	45.9986	106.936	Prg2
ENSMUSG00000027072.8:Prg3	3.37208	37.9595	31.7083	11.1049	17.36	23.6709	4.53748	27.3801	25.3747	Prg3
ENSMUSG00000027071.9:P2rx3	3.37208	2.18997	2.64236	10.1795	0	3.5865	1.81499	2.19041	6.34368	P2rx3
ENSMUSG00000027067.11:Ssrp1	7042.02	5553.76	6065.53	6203	7349.08	5855.33	4787.04	4531.96	5143.82	Ssrp1
ENSMUSG00000033955.7:Tnks1bp1	164.108	132.858	150.614	224.874	40.5067	187.933	312.178	162.09	234.716	Tnks1bp1
ENSMUSG00000082534.1:Gm13712	5.62013	1.45998	2.64236	1.85081	0	2.1519	3.62998	1.09521	2.71872	Gm13712
ENSMUSG00000085135.2:Gm13713	3.37208	5.10993	1.32118	1.85081	2.89334	2.1519	3.62998	1.09521	4.5312	Gm13713
ENSMUSG00000082028.1:Gm1826	2.24805	6.56991	9.24825	4.62703	0	5.73841	2.72249	4.38082	1.81248	Gm1826
ENSMUSG00000082908.4:Gm13736	3.37208	4.37994	10.5694	4.62703	10.1267	5.73841	4.53748	7.66644	5.43744	Gm13736
ENSMUSG00000083688.1:Gm13743	0	1.45998	1.32118	2.77622	1.44667	1.4346	0	1.09521	0	Gm13743
ENSMUSG00000025314.11:Ptprj	423.758	302.946	521.865	793.074	67.9935	547.301	1227.84	455.606	1171.77	Ptprj
ENSMUSG00000085471.1:4933423P22Rik	11.2403	34.3095	30.3871	52.7482	5.78668	14.346	66.2472	30.6658	67.968	4933423P22Rik
ENSMUSG00000051329.8:Nup160	1198.21	984.027	1319.86	1623.16	334.181	1327.72	1875.79	652.743	1265.11	Nup160
ENSMUSG00000008200.9:Fnbp4	2275.03	2542.56	2405.87	2665.17	475.954	2572.96	4160.87	2071.03	2856.47	Fnbp4
ENSMUSG00000027282.12:Mtch2	1013.87	1099.36	1133.57	1333.51	4083.95	1143.38	611.652	992.256	889.021	Mtch2
ENSMUSG00000005510.4:Ndufs3	147.247	247.467	192.892	214.694	778.308	210.169	168.794	179.614	177.623	Ndufs3
ENSMUSG00000005505.7:Kbtbd4	17.9844	26.2796	17.1753	21.2844	28.9334	29.4093	9.98245	9.85685	24.4685	Kbtbd4
ENSMUSG00000063235.11:Ptpmt1	16.8604	24.0897	31.7083	31.4638	86.8002	34.4304	19.0574	39.4274	26.281	Ptpmt1
ENSMUSG00000005506.11:Celf1	345.076	354.045	472.982	573.752	151.9	456.921	529.07	313.229	413.245	Celf1
ENSMUSG00000002104.6:Rapsn	0	3.64995	2.64236	0	2.89334	5.02111	0.907496	3.28562	0	Rapsn
ENSMUSG00000002102.10:Psmc3	2139.02	3245.54	2471.92	2359.79	6604.05	3003.34	1959.28	2176.17	2367.1	Psmc3
ENSMUSG00000002105.10:Slc39a13	174.224	341.635	290.659	352.58	410.854	332.828	439.228	313.229	391.496	Slc39a13
ENSMUSG00000002111.8:Spi1	745.229	1293.54	2117.85	880.987	2452.1	2018.48	1206.06	1041.54	1109.24	Spi1
ENSMUSG00000002100.10:Mybpc3	2.24805	0.72999	2.64236	0.925407	5.78668	8.60761	9.07496	3.28562	7.24992	Mybpc3
ENSMUSG00000040687.11:Madd	810.422	1656.35	1712.25	1319.63	248.827	1934.56	1618.97	784.167	1202.58	Madd
ENSMUSG00000002108.5:Nr1h3	156.24	739.48	1093.94	161.021	885.362	1557.26	390.223	902.45	231.091	Nr1h3
ENSMUSG00000002103.10:Acp2	171.976	829.269	1770.38	179.529	746.481	1832.7	1059.95	1326.29	505.682	Acp2
ENSMUSG00000002109.9:Ddb2	215.813	357.695	340.864	338.699	208.32	402.406	667.009	244.231	394.214	Ddb2
ENSMUSG00000097868.1:A330069E16Rik	13.4883	17.5198	9.24825	19.4335	21.7	17.9325	20.8724	21.9041	17.2186	A330069E16Rik
ENSMUSG00000097317.1:Gm17281	2.24805	4.37994	1.32118	0	2.89334	2.1519	0	3.28562	0	Gm17281
ENSMUSG00000027257.8:Pacsin3	2.24805	4.37994	3.96353	5.55244	1.44667	1.4346	11.7974	3.28562	4.5312	Pacsin3
ENSMUSG00000027255.9:Arfgap2	387.789	468.654	556.216	659.815	509.228	559.495	597.132	416.178	540.119	Arfgap2
ENSMUSG00000040591.13:1110051M20Rik	101.162	175.928	134.76	137.886	198.194	131.266	225.966	179.614	206.623	1110051M20Rik
ENSMUSG00000081248.1:Gm13787	0	4.37994	1.32118	0.925407	1.44667	0.717301	0.907496	1.09521	2.71872	Gm13787
ENSMUSG00000027253.10:Lrp4	2.24805	7.2999	9.24825	5.55244	8.68002	1.4346	9.07496	5.47603	19.031	Lrp4
ENSMUSG00000040549.11:Ckap5	1163.37	1207.4	1790.2	1572.27	286.441	1527.85	1245.08	1287.96	1304.08	Ckap5
ENSMUSG00000027249.10:F2	0	0.72999	1.32118	3.70163	0	2.1519	1.81499	1.09521	50.7494	F2
ENSMUSG00000083832.1:Gm13771	8.9922	4.37994	5.28471	0.925407	10.1267	2.8692	1.81499	4.38082	0	Gm13771
ENSMUSG00000075040.4:Zfp408	216.937	297.836	277.447	306.31	86.8002	276.878	315.808	285.849	371.558	Zfp408
ENSMUSG00000027247.11:Arhgap1	1011.62	2031.56	1808.69	1525.07	1772.17	2069.41	1290.46	1465.39	1546.05	Arhgap1
ENSMUSG00000027244.9:Atg13	514.804	811.019	862.729	1149.36	935.995	817.723	887.531	681.218	924.365	Atg13
ENSMUSG00000027243.8:Harbi1	197.828	218.267	200.819	306.31	289.334	225.95	254.099	245.326	270.966	Harbi1
ENSMUSG00000082457.1:Gm13776	0	0.72999	1.32118	1.85081	1.44667	3.5865	0	1.09521	1.81248	Gm13776
ENSMUSG00000040506.11:Ambra1	338.332	720.5	1125.64	942.064	326.947	922.449	1228.75	642.886	959.708	Ambra1
ENSMUSG00000040495.4:Chrm4	0	1.45998	7.92707	0	15.9134	9.32491	0	5.47603	0.90624	Chrm4
ENSMUSG00000027239.9:Mdk	1.12403	10.9499	6.60589	0.925407	2.89334	10.7595	1.81499	8.76165	2.71872	Mdk
ENSMUSG00000040479.6:Dgkz	738.485	2150.55	1887.96	1378.86	883.915	2652.58	1959.28	1182.82	1277.8	Dgkz
ENSMUSG00000095332.1:Gm9821	3.37208	12.4098	0	7.40325	0	9.32491	5.44497	0	1.81248	Gm9821
ENSMUSG00000027230.9:Creb3l1	12.3643	83.2189	47.5624	23.1352	41.9534	76.7512	33.5773	71.1884	23.5622	Creb3l1
ENSMUSG00000058318.10:Phf21a	252.906	420.474	379.178	225.799	88.2468	426.794	574.445	366.894	297.247	Phf21a
ENSMUSG00000083951.1:Gm13786	2.24805	0.72999	1.32118	0.925407	0	1.4346	6.35247	0	2.71872	Gm13786
ENSMUSG00000081730.1:Gm13785	2.24805	2.91996	2.64236	0.925407	1.44667	2.8692	8.16746	1.09521	1.81248	Gm13785
ENSMUSG00000040434.11:Gyltl1b	4.4961	22.6297	18.4965	24.0606	30.3801	15.0633	18.1499	70.0932	98.7801	Gyltl1b
ENSMUSG00000027222.9:Pex16	311.355	567.202	536.398	535.811	1795.32	599.664	293.121	656.028	448.589	Pex16
ENSMUSG00000044916.5:1700029I15Rik	13.4883	20.4397	35.6718	34.2401	13.02	30.1266	11.7974	65.7123	29.9059	1700029I15Rik
ENSMUSG00000027223.10:Mapk8ip1	5.62013	43.7994	19.8177	8.32866	47.7401	17.9325	0	24.0945	8.15616	Mapk8ip1
ENSMUSG00000068742.6:Cry2	200.076	332.875	393.711	595.962	150.454	205.865	505.475	335.133	362.496	Cry2
ENSMUSG00000084781.1:D930015M05Rik	0	1.45998	1.32118	0	1.44667	1.4346	3.62998	1.09521	4.5312	D930015M05Rik
ENSMUSG00000049922.8:Slc35c1	766.585	884.018	1050.34	1129	1115.38	1042.24	901.143	699.836	871.803	Slc35c1
ENSMUSG00000027221.5:Chst1	2703.28	2903.9	2734.84	6920.19	7395.37	1377.22	539.96	6074.01	5768.22	Chst1
ENSMUSG00000027220.2:Syt13	0	5.83992	0	1.85081	2.89334	7.89031	0.907496	9.85685	3.62496	Syt13
ENSMUSG00000075028.6:Prdm11	55.0772	64.9691	46.2412	47.1957	49.1868	101.857	135.217	70.0932	105.124	Prdm11
ENSMUSG00000075027.4:4631405J19Rik	1.12403	4.37994	2.64236	2.77622	2.89334	2.8692	6.35247	1.09521	4.5312	4631405J19Rik
ENSMUSG00000068735.9:Trp53i11	2916.85	2635.26	2995.11	4890.77	2703.83	4053.47	6548.49	1285.77	5115.72	Trp53i11
ENSMUSG00000027217.8:Tspan18	0	2.91996	5.28471	0.925407	1.44667	3.5865	16.3349	5.47603	1.81248	Tspan18
ENSMUSG00000085852.1:Gm13807	2.24805	11.6798	2.64236	0.925407	1.44667	5.02111	3.62998	2.19041	2.71872	Gm13807
ENSMUSG00000027215.8:Cd82	1846.77	7561.97	5785.44	3322.21	5215.24	7491.49	5344.24	3802.55	4588.29	Cd82
ENSMUSG00000075025.5:Gm10804	2.24805	6.56991	15.8541	7.40325	1.44667	11.4768	8.16746	0	6.34368	Gm10804
ENSMUSG00000027198.11:Ext2	771.081	830.729	1233.98	1444.56	2071.63	1210.09	1377.58	832.356	1365.7	Ext2
ENSMUSG00000040272.9:Accs	85.4259	108.769	126.833	120.303	112.84	152.785	97.102	107.33	165.842	Accs
ENSMUSG00000087006.3:Gm13889	0	2.18997	2.64236	0	0	1.4346	0	4.38082	3.62496	Gm13889
ENSMUSG00000027196.6:4921507L20Rik	5.62013	1.45998	2.64236	1.85081	0	2.8692	4.53748	15.3329	2.71872	4921507L20Rik
ENSMUSG00000040174.9:Alkbh3	301.239	471.574	562.822	534.885	1270.18	456.203	599.855	428.225	589.962	Alkbh3
ENSMUSG00000027195.5:Hsd17b12	865.499	1032.94	1148.1	938.362	2107.8	1155.57	885.716	1144.49	1062.11	Hsd17b12
ENSMUSG00000027194.11:Ttc17	569.881	649.691	887.832	935.586	396.387	832.069	1114.4	795.119	979.645	Ttc17
ENSMUSG00000081476.1:Itpa-ps1	5.62013	13.1398	9.24825	7.40325	7.23335	11.4768	6.35247	13.1425	11.7811	Itpa-ps1
ENSMUSG00000045464.5:2810002D19Rik	122.519	153.298	97.7672	112.9	151.9	127.68	152.459	135.806	99.6864	2810002D19Rik
ENSMUSG00000027193.7:Api5	2371.69	2815.57	3515.66	3173.22	1439.44	3298.87	2969.33	2838.77	3231.65	Api5
ENSMUSG00000050587.9:Lrrc4c	4.4961	0.72999	1.32118	0	0	0	22.6874	0	4.5312	Lrrc4c
ENSMUSG00000082820.3:Gm13803	4.4961	4.37994	5.28471	10.1795	2.89334	1.4346	2.72249	7.66644	1.81248	Gm13803
ENSMUSG00000075015.3:Gm10801	21.3565	43.0694	3.96353	9.25407	10.1267	29.4093	18.1499	48.1891	52.5619	Gm10801
ENSMUSG00000075014.1:Gm10800	79.8058	141.618	17.1753	24.0606	27.4867	54.5149	88.9346	106.235	129.592	Gm10800
ENSMUSG00000084313.1:Gm13809	1.12403	1.45998	3.96353	1.85081	1.44667	2.8692	0.907496	2.19041	0.90624	Gm13809
ENSMUSG00000027165.11:B230118H07Rik	11.2403	28.4696	29.0659	4.62703	33.2734	48.7765	38.1148	56.9507	13.5936	B230118H07Rik
ENSMUSG00000027164.8:Traf6	1253.29	697.87	957.854	1153.06	765.288	885.867	1273.22	911.211	1239.74	Traf6
ENSMUSG00000032841.10:Prr5l	40.4649	193.447	350.112	45.3449	151.9	342.87	98.917	112.806	92.4365	Prr5l
ENSMUSG00000027163.8:Commd9	240.541	232.867	208.746	225.799	568.541	235.992	270.434	182.899	211.154	Commd9
ENSMUSG00000048058.12:Ldlrad3	38.2169	38.6895	91.1613	13.8811	0	101.857	108.899	29.5706	47.1245	Ldlrad3
ENSMUSG00000085417.1:Gm13919	89.922	35.7695	67.3801	76.8088	60.7601	39.4516	49.0048	70.0932	117.811	Gm13919
ENSMUSG00000085110.1:Gm13920	4.4961	8.02989	3.96353	1.85081	0	3.5865	14.5199	4.38082	8.15616	Gm13920
ENSMUSG00000027189.11:Trim44	450.734	383.975	280.09	315.564	133.094	422.49	451.933	354.847	496.619	Trim44
ENSMUSG00000083306.1:Gm13868	6.74415	19.7097	5.28471	4.62703	1.44667	5.73841	9.98245	12.0473	9.96864	Gm13868
ENSMUSG00000075012.4:Fjx1	1.12403	0.72999	0	5.55244	0	5.02111	0.907496	3.28562	0.90624	Fjx1
ENSMUSG00000027188.8:Pamr1	0	0	60.7742	174.902	0	1.4346	5.44497	8.76165	15.4061	Pamr1
ENSMUSG00000005089.10:Slc1a2	7.86818	104.389	64.7377	18.5081	89.6935	164.979	20.8724	200.423	23.5622	Slc1a2
ENSMUSG00000087185.1:Gm13872	2.24805	5.10993	0	0.925407	0	0	2.72249	50.3795	0	Gm13872
ENSMUSG00000005087.12:Cd44	6719.42	3036.03	5219.98	9837.07	2151.2	2849.84	2848.63	5193.47	6104.43	Cd44
ENSMUSG00000065683.1:Gm23731	2.24805	1.45998	0	0.925407	0	0.717301	0.907496	1.09521	1.81248	Gm23731
ENSMUSG00000010914.5:Pdhx	594.609	481.063	524.508	489.54	705.975	407.427	448.303	423.845	477.588	Pdhx
ENSMUSG00000010911.7:Apip	411.393	387.625	346.149	387.745	940.335	333.545	268.619	320.895	260.091	Apip
ENSMUSG00000012350.10:Ehf	26.9766	3.64995	29.0659	1.85081	24.5934	24.3882	39.9298	48.1891	51.6557	Ehf
ENSMUSG00000027187.5:Cat	1766.97	1761.47	1754.52	1706.45	1309.24	1857.81	4160.87	1339.44	2366.19	Cat
ENSMUSG00000032724.5:Abtb2	256.278	838.029	770.247	188.783	241.594	925.318	259.544	454.51	250.122	Abtb2
ENSMUSG00000027185.9:Nat10	1209.45	859.928	1198.31	1020.72	464.381	892.322	834.896	961.591	938.864	Nat10
ENSMUSG00000027184.9:Caprin1	7251.09	5366.89	7003.57	7853.93	3088.64	6133.64	5837.92	4981	6213.18	Caprin1
ENSMUSG00000081010.3:Gm13880	4.4961	2.91996	1.32118	0	4.34001	0	1.81499	2.19041	0.90624	Gm13880
ENSMUSG00000081275.1:Gm13875	1.12403	1.45998	0	0	5.78668	0	2.72249	0	0	Gm13875
ENSMUSG00000032698.10:Lmo2	1146.51	1231.49	1000.13	1766.6	452.808	1315.53	2686.19	732.693	1858.7	Lmo2
ENSMUSG00000046085.7:4931422A03Rik	2.24805	10.9499	5.28471	11.1049	0	8.60761	23.5949	2.19041	10.8749	4931422A03Rik
ENSMUSG00000027180.7:Fbxo3	1452.24	1464.36	1341	1405.69	763.841	1319.83	1222.4	1122.59	1455.42	Fbxo3
ENSMUSG00000068686.7:Cd59b	5.62013	11.6798	7.92707	24.0606	13.02	1.4346	7.25997	0	11.7811	Cd59b
ENSMUSG00000032679.7:Cd59a	122.519	56.2092	84.5554	293.354	490.421	31.5612	144.292	87.6165	183.06	Cd59a
ENSMUSG00000068373.9:D430041D05Rik	0	5.83992	0	0	0	0.717301	0	5.47603	0	D430041D05Rik
ENSMUSG00000081721.3:Gm13882	7.86818	3.64995	7.92707	0	14.4667	5.73841	0.907496	3.28562	6.34368	Gm13882
ENSMUSG00000027177.9:Hipk3	1217.32	1063.6	1342.32	1529.7	645.215	1201.48	1626.23	1212.39	1760.82	Hipk3
ENSMUSG00000081447.1:Gm13870	2.24805	0	2.64236	0	5.78668	3.5865	0	1.09521	1.81248	Gm13870
ENSMUSG00000086454.2:4930500J02Rik	12.3643	9.48987	7.92707	1.85081	11.5734	4.30381	0	9.85685	0.90624	4930500J02Rik
ENSMUSG00000027176.8:Cstf3	1418.52	1051.92	931.431	900.421	708.868	965.487	1145.26	879.45	1023.14	Cstf3
ENSMUSG00000027175.5:Tcp11l1	12.3643	47.4494	48.8836	18.5081	67.9935	118.355	36.2998	100.759	51.6557	Tcp11l1
ENSMUSG00000027173.7:Depdc7	2.24805	20.4397	31.7083	0	14.4667	57.3841	0.907496	40.5226	16.3123	Depdc7
ENSMUSG00000074994.4:Qser1	111.278	40.1495	77.9495	72.1817	65.1001	73.1647	249.561	41.6178	176.717	Qser1
ENSMUSG00000083856.1:Gm13886	0	2.18997	3.96353	3.70163	1.44667	3.5865	1.81499	0	2.71872	Gm13886
ENSMUSG00000027171.5:Prrg4	69.6896	32.8496	27.7447	59.226	8.68002	23.6709	115.252	105.14	133.217	Prrg4
ENSMUSG00000045106.7:Ccdc73	17.9844	19.7097	22.46	25.9114	54.9734	20.0844	17.2424	19.7137	14.4998	Ccdc73
ENSMUSG00000027170.7:Eif3m	1738.87	1475.31	1474.43	1589.85	4416.68	1459.71	1192.45	1204.73	1246.08	Eif3m
ENSMUSG00000016458.8:Wt1	1.12403	0	0	0	1.44667	0	8.16746	2.19041	0	Wt1
ENSMUSG00000005973.6:Rcn1	404.649	828.539	809.882	198.962	839.068	888.736	207.816	275.992	154.061	Rcn1
ENSMUSG00000027167.6:Elp4	325.967	246.007	273.484	281.324	371.794	256.794	332.143	232.184	280.934	Elp4
ENSMUSG00000042670.5:Immp1l	325.967	261.336	272.163	281.324	878.128	236.709	220.521	239.85	269.153	Immp1l
ENSMUSG00000027166.9:Dnajc24	279.882	294.916	237.812	230.426	701.635	241.73	247.746	235.469	223.841	Dnajc24
ENSMUSG00000027122.10:Arl14ep	578.873	333.605	449.201	500.645	331.287	383.756	419.263	467.653	473.963	Arl14ep
ENSMUSG00000083424.3:Rpl35a-ps4	0	0	0	0	2.89334	0	3.62998	3.28562	0.90624	Rpl35a-ps4
ENSMUSG00000063684.9:Gm13910	17.9844	10.9499	26.4236	12.0303	20.2534	17.2152	22.6874	13.1425	16.3123	Gm13910
ENSMUSG00000057234.4:Mettl15	156.24	137.238	154.578	140.662	193.854	155.654	186.944	259.564	213.873	Mettl15
ENSMUSG00000027115.9:Kif18a	547.4	369.375	302.55	366.461	264.74	402.406	241.394	311.038	267.341	Kif18a
ENSMUSG00000083915.1:Gm13932	3.37208	2.18997	2.64236	1.85081	1.44667	0	0.907496	1.09521	0	Gm13932
ENSMUSG00000027162.7:Lin7c	1599.49	1128.56	1520.68	1921.14	1508.88	1245.23	1532.76	1385.44	1544.23	Lin7c
ENSMUSG00000050199.8:Lgr4	11.2403	0.72999	10.5694	27.7622	4.34001	3.5865	0	16.4281	7.24992	Lgr4
ENSMUSG00000027160.11:Ccdc34	174.224	142.348	114.943	124.93	230.02	121.224	92.5646	147.853	131.405	Ccdc34
ENSMUSG00000082512.1:Gm13937	0	0.72999	0	1.85081	2.89334	2.1519	0	0	2.71872	Gm13937
ENSMUSG00000083320.1:Gm13935	1.12403	0.72999	1.32118	1.85081	0	1.4346	0.907496	5.47603	0.90624	Gm13935
ENSMUSG00000084094.1:Gm13961	1.12403	2.18997	5.28471	6.47785	0	2.8692	2.72249	1.09521	1.81248	Gm13961
ENSMUSG00000027134.4:Lpcat4	413.641	842.408	743.823	642.232	995.309	721.605	380.241	576.078	610.806	Lpcat4
ENSMUSG00000041358.1:Nutm1	3.37208	0.72999	0	0	2.89334	2.8692	0	14.2377	17.2186	Nutm1
ENSMUSG00000027133.3:Nop10	1926.58	1735.19	1466.51	1758.27	10047.1	1736.59	1150.7	1718.38	1469.01	Nop10
ENSMUSG00000027130.10:Slc12a6	1052.09	772.329	971.066	1401.07	202.534	956.879	2161.65	1064.54	1744.51	Slc12a6
ENSMUSG00000027131.3:Emc4	733.988	774.519	650.02	705.16	2524.44	744.558	480.065	790.739	602.649	Emc4
ENSMUSG00000027132.3:Katnbl1	330.463	281.776	282.732	291.503	740.695	388.777	239.579	272.706	290.903	Katnbl1
ENSMUSG00000081541.1:Gm13940	4.4961	7.2999	10.5694	9.25407	0	4.30381	24.5024	8.76165	8.15616	Gm13940
ENSMUSG00000055943.5:Emc7	1083.56	994.976	1179.81	1132.7	3612.33	1024.31	891.161	1133.54	946.114	Emc7
ENSMUSG00000003604.9:Aven	223.681	222.647	210.067	136.96	151.9	317.047	96.1945	248.612	124.155	Aven
ENSMUSG00000057378.9:Ryr3	0	29.1996	22.46	1.85081	2.89334	17.9325	6.35247	31.761	7.24992	Ryr3
[truncated: 17,140 more rows]
